# Supplementary material for: Methyl 2-(4-chloro­benzamido)­benzoate
Source: Acta Crystallogr Sect E Struct Rep Online. 2010 Nov 27;66(Pt 12):o3338. doi: 10.1107/S160053681004897X (PMC3011652; doi:10.1107/S160053681004897X)
Supplement: Supplementary file 2 [file e-66-o3338-Isup2.hkl]

#
# h,k,l, Fc-squared, Fo-squared, sigma(Fo-squared) and status flag
#
data_I
_shelx_title ' RAJAOP2 in Pbca'
_shelx_refln_list_code          4
_shelx_F_calc_maximum      363.69
_exptl_crystal_F_000      1200.00
_reflns_d_resolution_high  0.8333
 
loop_
 _symmetry_equiv_pos_as_xyz
 'x, y, z'
 '-x+1/2, -y, z+1/2'
 '-x, y+1/2, -z+1/2'
 'x+1/2, -y+1/2, -z'
 '-x, -y, -z'
 'x-1/2, y, -z-1/2'
 'x, -y-1/2, z-1/2'
 '-x-1/2, y-1/2, z'
 
_cell_length_a     7.3788
_cell_length_b    16.7565
_cell_length_c    21.5296
_cell_angle_alpha  90.000
_cell_angle_beta   90.000
_cell_angle_gamma  90.000
 
_shelx_F_squared_multiplier     1.000
 
loop_
 _refln_index_h
 _refln_index_k
 _refln_index_l
 _refln_F_squared_calc
 _refln_F_squared_meas
 _refln_F_squared_sigma
 _refln_observed_status
   2   0   0      778.95      701.26     64.58 o
   4   0   0       47.36      -38.38     56.64 o
   6   0   0     1320.83     1382.93    259.91 o
   8   0   0      143.41     -115.24    190.03 o
   2   1   0     1153.07     1018.89     57.64 o
   4   1   0     1020.57     1057.48     80.90 o
   6   1   0      341.95      446.35    136.07 o
   8   1   0       84.36       16.86    139.37 o
   2   2   0      451.03      465.20     53.91 o
   4   2   0     3161.06     3191.12    155.33 o
   6   2   0       16.69       -8.55     98.10 o
   8   2   0        1.70     -156.27    130.30 o
   2   3   0    10200.75    10103.79    269.61 o
   4   3   0     2792.44     2743.00    129.39 o
   6   3   0      878.09      884.30    165.90 o
   8   3   0       44.80      215.78    225.59 o
   0   4   0    10203.42     9658.56    325.53 o
   2   4   0     1589.32     1510.93    100.87 o
   4   4   0       25.73      -55.23     73.94 o
   6   4   0       14.56      -14.71    140.99 o
   8   4   0        6.99       73.56    207.20 o
   2   5   0     4465.05     4621.20    154.79 o
   4   5   0     3552.57     3568.91    255.67 o
   6   5   0      221.14      197.27    139.76 o
   8   5   0        3.05        9.81    218.23 o
   0   6   0    13161.98    13471.70    459.14 o
   2   6   0      519.68      490.07     64.07 o
   4   6   0     6955.36     7424.83    377.55 o
   6   6   0        3.94       59.71    141.60 o
   8   6   0        0.06      462.20    270.95 o
   2   7   0      594.56      626.52     67.43 o
   4   7   0      997.32     1284.85    243.98 o
   6   7   0        9.22      -36.66    188.80 o
   8   7   0      115.82      175.32    219.46 o
   0   8   0     3539.81     3473.52    171.65 o
   2   8   0     2824.22     2767.33    220.72 o
   4   8   0      374.47      369.03    190.03 o
   6   8   0      122.35       17.87    129.50 o
   8   8   0        0.00      156.93    209.65 o
   2   9   0       97.13      156.74     61.78 o
   4   9   0      985.07      973.45    239.07 o
   6   9   0      230.23      134.48    130.66 o
   0  10   0       33.00       20.06     68.92 o
   2  10   0      116.16       50.55     75.76 o
   4  10   0       82.60       96.76     85.75 o
   6  10   0       39.23      235.58    146.94 o
   2  11   0      321.53      583.08    103.49 o
   4  11   0      545.95      609.60    267.88 o
   6  11   0       95.19      191.39    145.06 o
   0  12   0     1888.40     2087.67    200.45 o
   2  12   0      428.28      455.09    116.98 o
   4  12   0      261.17      271.54    103.19 o
   6  12   0        8.43      -23.91    135.37 o
   2  13   0      138.96      166.96     64.03 o
   4  13   0      157.25       80.43    101.38 o
   6  13   0        3.23       97.66    152.21 o
   0  14   0     2501.06     2894.98    536.99 o
   2  14   0     1390.09     1315.11     78.07 o
   4  14   0        0.14      -13.72    105.23 o
   6  14   0       41.42       30.57    155.01 o
   2  15   0       18.09      -21.06     63.62 o
   4  15   0      382.13      287.46    135.47 o
   0  16   0       12.53     -207.20    138.54 o
   2  16   0        0.67      -49.52     57.83 o
   4  16   0       35.17      -30.49    118.73 o
   2  17   0       25.71      -11.03    147.12 o
   4  17   0       16.23        8.26    120.12 o
   0  18   0       39.29       78.46    169.19 o
   2  18   0       40.39      -77.24    156.93 o
   2  19   0        0.51     -241.52    153.25 o
   0  20   0        6.38       79.69    180.22 o
   1   1   1     1334.84     1319.08     54.96 o
   2   1   1    34273.44    33728.27    494.02 o
   3   1   1       64.93       68.19     28.04 o
   4   1   1       16.50       12.97     29.37 o
   5   1   1      112.84       22.97     63.21 o
   6   1   1        2.33      -37.27     74.82 o
   7   1   1       19.55       10.85     83.57 o
   8   1   1       10.87       38.53     97.40 o
   1   2   1     7047.48     6459.34    122.26 o
   2   2   1      200.14      198.03     27.28 o
   3   2   1      949.70     1049.26     49.94 o
   4   2   1       49.23       37.52     33.37 o
   5   2   1       16.23       65.15     64.93 o
   6   2   1      269.83      399.03     95.20 o
   7   2   1       23.74      -20.71     87.04 o
   8   2   1        5.54     -106.09    106.63 o
   1   3   1     1935.58     1972.65     46.67 o
   2   3   1       45.28       27.56     31.31 o
   3   3   1     1013.14      980.47     53.21 o
   4   3   1      355.29      288.68     41.64 o
   5   3   1        0.87       -8.14     60.91 o
   6   3   1       12.12       61.13     75.95 o
   7   3   1       15.77       10.46    101.33 o
   8   3   1       26.23        7.44    158.63 o
   0   4   1     4218.62     4303.07    118.88 o
   1   4   1      930.30      886.37     38.57 o
   2   4   1      650.71      642.74     40.96 o
   3   4   1        3.11       -5.96     34.62 o
   4   4   1      694.20      711.46     67.87 o
   5   4   1       56.86      -10.21     59.64 o
   6   4   1       37.36       39.89     91.87 o
   7   4   1        8.62       37.18    130.57 o
   8   4   1       22.19      141.22    149.61 o
   1   5   1        0.02       -1.35     19.59 o
   2   5   1      274.48      281.00     28.58 o
   3   5   1       61.87       22.20     30.45 o
   4   5   1        3.44       31.07     68.48 o
   5   5   1        8.59       85.29     69.99 o
   6   5   1       91.25      184.78    109.82 o
   7   5   1        2.68       -5.70    120.54 o
   8   5   1        2.05      -49.04    144.78 o
   0   6   1      539.19      542.83     51.92 o
   1   6   1       95.74       89.03     24.91 o
   2   6   1       39.25       85.04     30.72 o
   3   6   1      409.15      387.84     51.07 o
   4   6   1       48.44      -12.32     72.86 o
   5   6   1       39.69       45.09     75.04 o
   6   6   1      114.77       45.98     84.61 o
   7   6   1        0.01     -179.61    116.17 o
   8   6   1        5.09      -68.56    132.15 o
   1   7   1      427.04      420.55     31.69 o
   2   7   1      852.94      890.44     63.42 o
   3   7   1       24.87       54.21     32.84 o
   4   7   1      230.81      278.94     89.83 o
   5   7   1      151.79      186.54     84.11 o
   6   7   1        7.13       77.02     89.48 o
   7   7   1       46.42      277.01    141.57 o
   8   7   1       53.85      282.70    166.02 o
   0   8   1     2358.63     2436.28    131.83 o
   1   8   1      563.13      590.76     38.05 o
   2   8   1     3916.19     3900.69    118.91 o
   3   8   1      208.55      219.08     38.82 o
   4   8   1       70.57       67.16    163.06 o
   5   8   1      572.79      480.33    103.10 o
   6   8   1       36.42       71.28     83.10 o
   7   8   1       34.73     -160.55    107.59 o
   8   8   1       14.28     -135.13    147.37 o
   1   9   1      348.47      469.76     37.65 o
   2   9   1       76.84       57.70     38.59 o
   3   9   1        0.54      -23.88     37.61 o
   4   9   1      369.10      430.70     81.01 o
   5   9   1      398.20      390.10    118.03 o
   6   9   1       81.39      -56.12     87.62 o
   7   9   1       42.46       65.02    105.12 o
   0  10   1      692.48      771.46    195.42 o
   1  10   1      394.30      359.22     45.12 o
   2  10   1      420.82      448.63     46.29 o
   3  10   1       44.57       53.56     47.32 o
   4  10   1       47.39       29.85     60.01 o
   5  10   1        3.34      135.09    125.65 o
   6  10   1       33.83      -57.34     89.12 o
   7  10   1        9.33       45.94    104.39 o
   1  11   1      127.93      123.88     39.44 o
   2  11   1      680.88      636.72     66.86 o
   3  11   1       14.58      -56.33     48.71 o
   4  11   1      428.48      373.89     74.59 o
   5  11   1      106.32       16.16     99.72 o
   6  11   1       87.15      -19.25     92.95 o
   7  11   1        1.45      -53.39    101.16 o
   0  12   1      379.35      361.94     69.38 o
   1  12   1       10.21      -55.83     36.69 o
   2  12   1      544.55      523.36     63.60 o
   3  12   1       10.10       30.77     55.03 o
   4  12   1       86.63       93.17     69.84 o
   5  12   1        1.36      -36.45    134.83 o
   6  12   1       23.91       -9.08     92.24 o
   7  12   1        2.90      -45.69    106.14 o
   1  13   1     1400.56     1394.68     79.36 o
   2  13   1      376.09      340.81     50.58 o
   3  13   1      680.98      767.36     88.51 o
   4  13   1      156.20      107.34     76.22 o
   5  13   1       14.55        1.91    131.28 o
   6  13   1        1.38       10.90    100.34 o
   0  14   1      597.13      603.78    154.84 o
   1  14   1      373.97      461.45     54.65 o
   2  14   1      351.82      369.85     52.99 o
   3  14   1      420.96      430.20    102.99 o
   4  14   1        0.23      -55.77     69.54 o
   5  14   1        0.96      -67.37    194.93 o
   6  14   1        0.33     -111.37    100.92 o
   1  15   1     1298.43     1239.66     92.23 o
   2  15   1        4.62       49.76     45.90 o
   3  15   1     1192.34     1075.74    120.59 o
   4  15   1        1.86      -11.34     77.18 o
   5  15   1      186.73     -274.63    137.31 o
   0  16   1        0.39      120.87    107.49 o
   1  16   1       40.90      141.18     50.08 o
   2  16   1        0.06       13.34     62.11 o
   3  16   1       21.06      -90.78     78.06 o
   4  16   1       17.83       11.51     81.88 o
   5  16   1        0.00       38.88     95.08 o
   1  17   1        0.01      -16.36     53.97 o
   2  17   1        1.22      -38.80     59.35 o
   3  17   1        3.71       54.80     86.65 o
   4  17   1       29.30       63.24     86.30 o
   0  18   1       65.02       58.43    123.07 o
   1  18   1       94.54       79.51     61.52 o
   2  18   1       70.47       96.63    125.63 o
   3  18   1        2.63     -121.22     85.82 o
   1  19   1        9.63      -43.11     73.14 o
   2  19   1       13.83      -53.92    117.18 o
   0  20   1        6.69       30.32    172.25 o
   1   0   2      382.59      371.28     30.78 o
   2   0   2   132267.27   117972.34   2485.44 o
   3   0   2     4992.96     5060.55    155.17 o
   4   0   2     3081.70     3058.07    133.52 o
   5   0   2      191.05      329.36    113.56 o
   6   0   2       86.92      228.66    118.05 o
   7   0   2       81.02        3.04    234.17 o
   8   0   2      187.87      154.50    158.47 o
   1   1   2      446.21      380.20     17.96 o
   2   1   2    12959.91    12654.28    197.10 o
   3   1   2       11.32       -5.31     24.88 o
   4   1   2      277.03      296.86     37.89 o
   5   1   2       92.10      165.45     68.88 o
   6   1   2      587.95      700.24    109.70 o
   7   1   2       63.67       52.80     88.67 o
   8   1   2      105.53       53.39     98.28 o
   0   2   2    19612.97    18817.97    836.14 o
   1   2   2      126.00      108.38     11.22 o
   2   2   2      991.92      914.08     53.11 o
   3   2   2      207.69      217.21     34.86 o
   4   2   2      104.88       44.46     37.65 o
   5   2   2       75.37        5.70     62.89 o
   6   2   2       93.25      172.82     84.41 o
   7   2   2       27.96       56.11    108.78 o
   8   2   2       70.06      225.62    126.53 o
   1   3   2      971.97      927.48     26.86 o
   2   3   2      773.88      776.31     36.80 o
   3   3   2      231.97      242.03     37.46 o
   4   3   2     2730.78     2638.74    100.40 o
   5   3   2       16.63      -19.11     93.43 o
   6   3   2      351.38      368.07    111.23 o
   7   3   2       13.98      -31.04    101.99 o
   8   3   2       89.22      186.37    127.14 o
   0   4   2      915.70      938.84     54.04 o
   1   4   2     2389.90     2384.38     53.47 o
   2   4   2     4461.01     4367.82    106.45 o
   3   4   2      370.96      327.51     42.33 o
   4   4   2     1094.16     1112.01     73.37 o
   5   4   2        8.20       49.13     60.08 o
   6   4   2        0.36       55.21     98.24 o
   7   4   2        7.93        6.31    104.28 o
   8   4   2        0.13     -130.53    130.98 o
   1   5   2      247.78      260.85     27.92 o
   2   5   2     3950.55     3909.02     91.33 o
   3   5   2       19.49       62.03     32.17 o
   4   5   2        6.45       -5.76     65.87 o
   5   5   2        0.03      -18.77     71.00 o
   6   5   2      343.56      611.56    131.49 o
   7   5   2        0.10      118.37    178.38 o
   8   5   2       59.68       95.84    147.18 o
   0   6   2      924.12      863.22     59.07 o
   1   6   2      111.95      117.56     25.43 o
   2   6   2    10244.46    10860.41    213.39 o
   3   6   2      438.02      417.26     42.94 o
   4   6   2       16.95       22.58     72.27 o
   5   6   2      129.47      287.10     87.03 o
   6   6   2      349.88      199.20     94.65 o
   7   6   2        0.10      -51.12    144.67 o
   8   6   2       24.34       84.10    242.75 o
   1   7   2     1861.27     1886.93     57.11 o
   2   7   2     1891.08     2175.58     91.42 o
   3   7   2      514.38      683.26     57.92 o
   4   7   2      209.85      170.19     86.65 o
   5   7   2       94.35       28.54     77.94 o
   6   7   2      182.84      146.69     93.37 o
   7   7   2       20.89     -112.77    101.25 o
   8   7   2        9.20      111.88    153.33 o
   0   8   2     4413.01     4424.84    142.95 o
   1   8   2     1193.51     1234.64     49.68 o
   2   8   2      779.82      780.54     56.36 o
   3   8   2     1159.02     1202.48     61.36 o
   4   8   2      526.89      576.78     79.29 o
   5   8   2       76.62       23.29    115.01 o
   6   8   2       91.86       85.93    144.93 o
   7   8   2        1.58       45.20    124.18 o
   8   8   2        6.02      -11.75    180.22 o
   1   9   2       10.84       33.24     29.30 o
   2   9   2      355.03      412.73     54.96 o
   3   9   2      212.63      234.02     43.70 o
   4   9   2      260.03      327.65     80.26 o
   5   9   2        4.63       39.66     94.06 o
   6   9   2      217.64      312.88    107.82 o
   7   9   2       33.69      -70.80     91.72 o
   0  10   2      397.76      353.87     66.18 o
   1  10   2       32.67       50.33     32.27 o
   2  10   2      568.43      577.88     57.08 o
   3  10   2      363.22      365.50     54.95 o
   4  10   2      393.46      403.91     78.22 o
   5  10   2        8.91       31.59     97.61 o
   6  10   2        1.24       99.82     98.05 o
   7  10   2       74.78       67.58    102.69 o
   1  11   2       30.02       25.88     34.49 o
   2  11   2      208.90      136.83     45.42 o
   3  11   2        2.18      -82.56     46.99 o
   4  11   2      129.63       97.97     85.69 o
   5  11   2        0.00      -35.28     99.30 o
   6  11   2       49.55       73.79     97.98 o
   7  11   2        5.12       73.76    108.81 o
   0  12   2      319.05      548.69     76.31 o
   1  12   2      620.01      605.93     51.30 o
   2  12   2      966.94     1029.92     64.61 o
   3  12   2      440.79      514.46     68.91 o
   4  12   2       31.22       28.51     65.01 o
   5  12   2        0.24     -102.46     99.35 o
   6  12   2        1.22      120.94    104.11 o
   7  12   2        6.80       40.21    108.56 o
   1  13   2      277.27      236.69     46.59 o
   2  13   2      304.31      237.51     50.43 o
   3  13   2      161.22       68.84     65.73 o
   4  13   2        0.47       -4.57     69.98 o
   5  13   2        5.92      158.13    110.92 o
   6  13   2      100.13      -15.37    116.90 o
   0  14   2     1229.51     1368.09    176.82 o
   1  14   2     2872.02     2857.45    122.06 o
   2  14   2      526.08      491.06     57.89 o
   3  14   2      256.42      189.24     97.50 o
   4  14   2      268.49      375.45     87.64 o
   5  14   2       54.24       86.92     92.61 o
   6  14   2       13.62       21.34    122.53 o
   1  15   2       25.58       82.61     52.53 o
   2  15   2      356.32      269.12     81.42 o
   3  15   2      113.41      117.09     81.72 o
   4  15   2       14.51      -65.93     76.92 o
   5  15   2       93.99       92.24     95.82 o
   0  16   2       14.14     -134.91     99.90 o
   1  16   2       88.82       53.55     54.46 o
   2  16   2        0.36       80.58     53.72 o
   3  16   2       76.78        5.33     85.68 o
   4  16   2       33.46      -57.31     80.45 o
   5  16   2        6.14      -19.58     99.64 o
   1  17   2       28.16      -56.93     51.90 o
   2  17   2       18.05       42.50     53.05 o
   3  17   2        4.73      -94.27     81.06 o
   4  17   2       40.77      -23.70     86.82 o
   0  18   2       67.91     -134.35    188.19 o
   1  18   2        0.87       42.03     70.36 o
   2  18   2        1.65       -8.18     64.82 o
   3  18   2        4.37      -39.06     86.91 o
   1  19   2       54.09       40.66     72.12 o
   2  19   2       19.84      -40.35    122.36 o
   0  20   2        4.10      -95.38    140.38 o
   1   1   3     4852.17     4839.08     70.32 o
   2   1   3    46750.95    45478.27    670.36 o
   3   1   3      118.88      126.04     30.08 o
   4   1   3     1399.46     1372.54     71.67 o
   5   1   3        1.35       -4.96     64.00 o
   6   1   3       58.84       49.09     79.87 o
   7   1   3       30.58       54.17     85.87 o
   8   1   3        0.81       30.27    114.75 o
   0   2   3     3391.50     3315.10     80.48 o
   1   2   3    12733.25    11985.43    148.33 o
   2   2   3    10605.50    10425.30    147.99 o
   3   2   3        0.43        2.40     28.77 o
   4   2   3      139.73      136.12     40.68 o
   5   2   3       29.50      111.68     81.09 o
   6   2   3        1.04      -61.31     85.64 o
   7   2   3       27.49       24.00     99.42 o
   8   2   3       16.82       73.57    120.10 o
   1   3   3       23.51       41.92     16.59 o
   2   3   3     1960.68     1863.85     58.26 o
   3   3   3       16.12       43.19     33.45 o
   4   3   3      117.02      144.28     45.50 o
   5   3   3      207.69      149.74     72.57 o
   6   3   3       55.01       88.43     96.86 o
   7   3   3        0.00      -47.85    138.12 o
   8   3   3       17.80      181.31    128.59 o
   0   4   3    18421.71    17499.94    402.74 o
   1   4   3      853.15      860.51     32.27 o
   2   4   3       92.83       84.50     25.90 o
   3   4   3      173.22      183.69     25.14 o
   4   4   3       67.73       22.32     44.13 o
   5   4   3      179.65      161.54     69.07 o
   6   4   3      134.09        6.09     92.48 o
   7   4   3       17.62      117.62    107.83 o
   8   4   3        4.15       25.21    118.26 o
   1   5   3        2.51       -8.46     22.26 o
   2   5   3      452.38      464.35     36.42 o
   3   5   3      365.35      372.07     35.08 o
   4   5   3        1.47       47.36     52.13 o
   5   5   3        5.86       18.83     62.80 o
   6   5   3       89.24       65.29     89.07 o
   7   5   3        9.34      -10.27    130.42 o
   8   5   3        0.01      -79.25    149.57 o
   0   6   3      887.66      977.94     62.95 o
   1   6   3      592.80      657.33     34.41 o
   2   6   3     1937.27     2013.48     67.67 o
   3   6   3     1086.67     1197.34     65.17 o
   4   6   3     1358.42     1456.65    135.61 o
   5   6   3       21.83       21.75     73.61 o
   6   6   3      240.87      188.21     92.71 o
   7   6   3        0.12       95.44    136.01 o
   8   6   3        4.42      -20.41    173.48 o
   1   7   3      344.75      390.21     35.03 o
   2   7   3       23.08       93.19     32.31 o
   3   7   3      349.37      316.80     60.88 o
   4   7   3      131.74       86.31     53.97 o
   5   7   3        2.73       65.78     88.94 o
   6   7   3      417.27      327.94     99.04 o
   7   7   3        3.86       35.23    114.87 o
   8   7   3       28.86       91.78    154.22 o
   0   8   3     6021.26     6543.31    188.78 o
   1   8   3      135.26      148.80     29.92 o
   2   8   3      481.45      499.61     33.59 o
   3   8   3     1547.32     1752.86     80.09 o
   4   8   3        6.75       38.36     57.15 o
   5   8   3        5.82      -16.74     89.68 o
   6   8   3        0.14       28.79     87.92 o
   7   8   3        2.75       -3.99     99.58 o
   8   8   3        8.92      -57.40    139.54 o
   1   9   3      586.78      617.66     42.59 o
   2   9   3     1046.68     1044.23     50.52 o
   3   9   3      159.92      239.48     43.86 o
   4   9   3      746.15      759.21     74.49 o
   5   9   3        1.04      -41.98     92.24 o
   6   9   3      207.09      313.57    106.02 o
   7   9   3       74.32       59.82     99.46 o
   0  10   3     1352.44     1456.66     93.05 o
   1  10   3        6.53       -2.39     31.79 o
   2  10   3       33.77       21.04     39.31 o
   3  10   3       47.16       61.69     45.20 o
   4  10   3       95.44       17.71     57.49 o
   5  10   3        0.15       91.34    130.18 o
   6  10   3        6.34     -137.05    116.87 o
   7  10   3        0.04      -99.06     94.65 o
   1  11   3      187.42      201.81     40.52 o
   2  11   3       96.45       42.48     40.33 o
   3  11   3       19.12       -8.49     48.90 o
   4  11   3       78.13      -12.56    114.94 o
   5  11   3       42.38      120.53    103.81 o
   6  11   3       23.48      -19.89     99.19 o
   7  11   3       12.63      -80.29     95.22 o
   0  12   3     4181.68     4205.50    206.98 o
   1  12   3      949.31      892.36     85.71 o
   2  12   3      551.17      507.50     58.21 o
   3  12   3       12.20       33.05     54.60 o
   4  12   3      146.71      290.84     96.54 o
   5  12   3       93.24      134.20     72.52 o
   6  12   3        1.64      -25.23    113.71 o
   7  12   3        8.24       61.98    108.20 o
   1  13   3      597.42      529.72     53.23 o
   2  13   3       15.05       75.56     47.42 o
   3  13   3       32.26        2.11     63.71 o
   4  13   3       40.64       20.21     84.21 o
   5  13   3      103.72       37.76     76.40 o
   6  13   3      162.34      125.08    128.87 o
   0  14   3      209.19      150.70     60.37 o
   1  14   3      778.39      725.66     64.20 o
   2  14   3        2.71       16.83     56.34 o
   3  14   3        0.36      -75.71     72.93 o
   4  14   3       75.11      -12.92     93.26 o
   5  14   3       10.57      123.04     84.70 o
   6  14   3        5.79       52.89    119.10 o
   1  15   3      157.43      259.19     56.91 o
   2  15   3       20.58        4.24     47.40 o
   3  15   3      461.85      396.90    114.22 o
   4  15   3      222.90      195.00     87.40 o
   5  15   3      227.95      151.48     90.41 o
   0  16   3        3.72      -99.75    101.33 o
   1  16   3      183.85      281.36     59.35 o
   2  16   3       68.10       83.47     59.94 o
   3  16   3        8.19      -58.43     79.69 o
   4  16   3        1.02      -32.68     78.84 o
   5  16   3       36.94       -1.90    114.49 o
   1  17   3       13.71      -24.65     57.80 o
   2  17   3       12.65       86.39     72.20 o
   3  17   3       19.20     -139.48     78.75 o
   4  17   3       28.04      -37.89     82.83 o
   0  18   3      137.49       43.08    122.25 o
   1  18   3        9.37      -39.30     64.18 o
   2  18   3       88.74      161.09     90.25 o
   3  18   3       43.46       51.30     90.22 o
   1  19   3        5.54      -25.86     64.64 o
   2  19   3        4.94      -49.19     65.88 o
   0   0   4      155.58      105.70     36.47 o
   1   0   4    17149.56    16626.83    398.21 o
   2   0   4      142.87       55.62     42.33 o
   3   0   4      800.15      806.12     63.66 o
   4   0   4    11636.02    11666.88    343.04 o
   5   0   4       12.50      -45.26     85.12 o
   6   0   4     1022.21     1241.91    188.99 o
   7   0   4       25.27      -39.71    116.60 o
   8   0   4       21.00      183.90    202.29 o
   1   1   4     4685.09     4670.60     91.30 o
   2   1   4     1996.69     1902.48     45.66 o
   3   1   4      955.88      946.66     44.22 o
   4   1   4    11506.74    11634.94    259.19 o
   5   1   4       72.61      150.06     79.99 o
   6   1   4      269.93      364.61    102.59 o
   7   1   4        7.54      127.71    104.95 o
   8   1   4       19.65      -11.08    115.01 o
   0   2   4    41941.18    38878.23    854.52 o
   1   2   4      692.17      654.02     25.20 o
   2   2   4    17649.77    17891.71    278.39 o
   3   2   4      165.82      115.80     28.87 o
   4   2   4      161.54      133.37     47.90 o
   5   2   4        0.16        5.51     73.68 o
   6   2   4      215.21      191.26    154.31 o
   7   2   4       15.04      -76.08     91.28 o
   8   2   4        1.48     -109.49    118.97 o
   1   3   4     4896.28     4602.80     74.74 o
   2   3   4      531.76      555.73     34.35 o
   3   3   4      206.25      192.30     30.77 o
   4   3   4        7.40        4.25     40.38 o
   5   3   4      259.34      294.71     79.92 o
   6   3   4      375.23      256.36    109.34 o
   7   3   4        2.18       50.76    102.12 o
   8   3   4       94.20       72.76    124.04 o
   0   4   4     9168.71     8816.20    219.13 o
   1   4   4      276.72      269.59     21.06 o
   2   4   4     2436.17     2314.97     68.19 o
   3   4   4      191.46      139.76     28.43 o
   4   4   4      612.21      618.33     74.63 o
   5   4   4        4.20      -11.60     66.35 o
   6   4   4      568.13      846.44    207.89 o
   7   4   4        5.48     -135.91     91.30 o
   8   4   4       24.99     -111.93    177.63 o
   1   5   4       14.78        2.74     20.03 o
   2   5   4     1284.91     1256.66     51.71 o
   3   5   4      180.36      202.33     32.41 o
   4   5   4      837.46      853.75     72.25 o
   5   5   4        3.18      -23.25     63.19 o
   6   5   4       15.37       71.59     86.36 o
   7   5   4        2.69      -31.54    118.27 o
   8   5   4      106.10      348.18    161.54 o
   0   6   4    11531.59    12013.03    296.98 o
   1   6   4      405.75      451.20     29.29 o
   2   6   4      179.54      151.36     28.60 o
   3   6   4     2086.11     2213.30     92.28 o
   4   6   4      464.50      462.65    117.79 o
   5   6   4        0.03      -44.13     76.21 o
   6   6   4       39.90      -75.03     84.06 o
   7   6   4       51.44     -167.95    117.80 o
   8   6   4        3.62      -50.38    188.19 o
   1   7   4     4590.62     4991.57    102.90 o
   2   7   4      568.34      532.21     33.75 o
   3   7   4       62.62       52.31     38.89 o
   4   7   4      956.94      998.87     69.95 o
   5   7   4        5.17      -85.18     79.58 o
   6   7   4       15.17      -65.58     81.88 o
   7   7   4       15.23      -36.69    101.13 o
   8   7   4       40.93       92.52    158.47 o
   0   8   4      247.67      387.55     70.61 o
   1   8   4       64.03       32.03     28.06 o
   2   8   4     2302.39     2433.84     68.17 o
   3   8   4        1.32       13.16     36.75 o
   4   8   4     1045.66     1237.16    120.16 o
   5   8   4      219.11      123.96     94.17 o
   6   8   4        3.56      -37.01     83.25 o
   7   8   4        1.68      -34.42     91.46 o
   8   8   4       39.49      -46.86    149.04 o
   1   9   4        6.00       14.81     29.48 o
   2   9   4      140.60      164.17     33.14 o
   3   9   4       15.98      -31.78     41.92 o
   4   9   4       56.37       40.64     53.97 o
   5   9   4        3.19      129.39     98.20 o
   6   9   4       22.49      -58.85     87.62 o
   7   9   4       56.55       68.23    100.08 o
   0  10   4     4415.33     4359.07    152.89 o
   1  10   4        6.55      -28.03     31.55 o
   2  10   4     1295.67     1347.52     61.96 o
   3  10   4       21.26      -15.30     42.16 o
   4  10   4       55.59       66.13     61.05 o
   5  10   4       11.17        4.86     89.76 o
   6  10   4       57.34       91.25    109.95 o
   7  10   4        0.67      -33.38     98.68 o
   1  11   4      159.70      142.56     38.74 o
   2  11   4       15.45       16.93     52.78 o
   3  11   4        0.95        2.68     51.60 o
   4  11   4       25.72       60.12     72.58 o
   5  11   4       69.39       -6.69     60.01 o
   6  11   4      133.23      185.40    115.39 o
   7  11   4        3.45      -37.52    102.44 o
   0  12   4     1497.71     1562.55    126.46 o
   1  12   4      312.52      220.50     44.21 o
   2  12   4        5.61      -85.74     42.87 o
   3  12   4       10.62      147.72     57.91 o
   4  12   4       75.55      108.54     77.15 o
   5  12   4       49.46       44.66     70.47 o
   6  12   4        3.32      -87.94    114.19 o
   1  13   4       86.53      148.09     48.01 o
   2  13   4      163.22      134.76     51.76 o
   3  13   4        4.50      -23.97     62.66 o
   4  13   4      371.28      192.70    100.62 o
   5  13   4        1.06       69.11     74.37 o
   6  13   4       46.93      -35.72    116.53 o
   0  14   4      326.37      429.25     75.59 o
   1  14   4      999.67     1018.63     74.59 o
   2  14   4       89.23       80.15     50.91 o
   3  14   4      265.26      145.61     93.52 o
   4  14   4      394.11      395.41    113.68 o
   5  14   4       60.96      -34.02     78.25 o
   6  14   4       81.24       -7.74    121.75 o
   1  15   4        1.51      -43.23     49.69 o
   2  15   4      155.20      180.01     56.92 o
   3  15   4        3.19       14.35     79.20 o
   4  15   4       49.95       58.79     96.34 o
   5  15   4       80.01      211.47     95.73 o
   0  16   4      173.95      351.64    125.67 o
   1  16   4      139.31      102.29     67.17 o
   2  16   4      106.97      139.59     57.53 o
   3  16   4        0.66       40.10     83.02 o
   4  16   4        3.62      -12.33    106.04 o
   5  16   4       74.37       86.57     90.14 o
   1  17   4       71.36       17.16     58.91 o
   2  17   4       34.48       67.06     59.83 o
   3  17   4        2.48      -36.87     84.68 o
   4  17   4       12.79      -94.72    101.12 o
   0  18   4        3.73      110.73    101.40 o
   1  18   4       35.41      102.34     69.28 o
   2  18   4        7.27      -10.08     85.11 o
   3  18   4        3.18      -63.91     84.86 o
   1  19   4       20.97       38.21     67.59 o
   2  19   4        0.41       -5.97     54.51 o
   1   1   5     3706.41     3655.50     73.98 o
   2   1   5      576.53      574.28     29.62 o
   3   1   5      199.35      141.17     35.15 o
   4   1   5     9260.89     9365.65    220.45 o
   5   1   5      772.86      758.40    112.86 o
   6   1   5      365.74      274.20    102.46 o
   7   1   5        0.48       54.49    106.14 o
   8   1   5       11.80      152.57    159.40 o
   0   2   5      666.96      729.41     53.98 o
   1   2   5       10.05       58.51     22.27 o
   2   2   5     4703.87     4709.17     83.71 o
   3   2   5     1111.45     1081.05     62.91 o
   4   2   5     1836.95     1861.95     79.11 o
   5   2   5       92.08       24.20     77.82 o
   6   2   5      149.35      115.35    101.40 o
   7   2   5        0.78       69.23    102.08 o
   8   2   5        1.15       97.62    120.76 o
   1   3   5      194.81      184.56     18.90 o
   2   3   5      878.27      878.65     32.69 o
   3   3   5     1257.17     1294.63     49.22 o
   4   3   5     1418.47     1331.31     90.01 o
   5   3   5       29.64       22.81     68.45 o
   6   3   5       31.97       58.15     92.93 o
   7   3   5       62.53      -87.73     97.13 o
   8   3   5      145.08      -28.28    115.61 o
   0   4   5     1506.70     1435.82     63.93 o
   1   4   5       89.21       93.23     19.47 o
   2   4   5     3937.45     3985.77     74.04 o
   3   4   5       33.53       53.56     27.16 o
   4   4   5       23.55       -0.27     43.48 o
   5   4   5      206.44      220.76     81.33 o
   6   4   5        2.98      177.97     98.36 o
   7   4   5        8.91       10.24    139.10 o
   8   4   5       26.10      -13.34    103.38 o
   1   5   5     5431.18     5392.27     99.31 o
   2   5   5      174.71      161.96     24.60 o
   3   5   5      280.84      327.61     36.05 o
   4   5   5        4.46       -2.90     38.17 o
   5   5   5       16.77       55.64     63.16 o
   6   5   5        0.28       67.01    112.01 o
   7   5   5        2.96      -77.47    104.00 o
   8   5   5      102.59      183.30    147.42 o
   0   6   5    12654.19    13051.87    320.28 o
   1   6   5      751.83      820.85     39.30 o
   2   6   5      965.46     1041.15     42.10 o
   3   6   5       12.13      -24.03     34.32 o
   4   6   5       28.75       60.26     40.72 o
   5   6   5       43.18       -4.16     89.70 o
   6   6   5       58.08        4.92     97.72 o
   7   6   5        2.37        2.56    130.44 o
   8   6   5        8.62      -47.68    162.45 o
   1   7   5     1399.97     1502.83     87.02 o
   2   7   5        0.05       -8.02     26.54 o
   3   7   5      223.28      202.84     44.48 o
   4   7   5      589.37      629.27     91.74 o
   5   7   5       40.00       77.75     87.70 o
   6   7   5        1.42      144.65     93.84 o
   7   7   5       28.55      -75.42    107.14 o
   8   7   5      139.51      296.11    248.27 o
   0   8   5     5970.71     6672.33    195.38 o
   1   8   5      625.84      748.43     57.23 o
   2   8   5      267.08      261.26     34.07 o
   3   8   5       25.53        8.01     37.34 o
   4   8   5        0.53        0.55     47.93 o
   5   8   5        4.10       -2.78     88.56 o
   6   8   5        2.19        9.24     90.05 o
   7   8   5       47.59      221.01    124.95 o
   1   9   5       65.08       42.51     28.21 o
   2   9   5     2015.87     1913.07     71.30 o
   3   9   5      320.72      341.80     48.97 o
   4   9   5      139.86       97.54     57.50 o
   5   9   5       11.04      -66.39     89.81 o
   6   9   5      319.90      206.75    111.22 o
   7   9   5       50.58     -147.96     92.16 o
   0  10   5      213.39      195.99     55.44 o
   1  10   5        2.10      -46.82     33.84 o
   2  10   5      862.74      895.33     52.13 o
   3  10   5       55.35       14.41     48.15 o
   4  10   5      132.08      161.02     64.90 o
   5  10   5        0.41       57.07     57.15 o
   6  10   5        8.79     -132.71     91.26 o
   7  10   5        0.21     -114.84     95.91 o
   1  11   5      262.29      196.96     43.29 o
   2  11   5        3.41       52.54     39.22 o
   3  11   5      124.62      226.53     65.11 o
   4  11   5       17.98        2.94     70.94 o
   5  11   5      131.02      218.27     70.66 o
   6  11   5       50.58      228.16    119.12 o
   7  11   5       12.59       -5.82    101.66 o
   0  12   5      549.09      565.69     92.97 o
   1  12   5      892.54      872.21     60.14 o
   2  12   5     1635.04     1585.50     93.46 o
   3  12   5       53.88       45.42     57.55 o
   4  12   5      121.17      182.93     79.35 o
   5  12   5       53.53      -91.60     67.03 o
   6  12   5       34.67      -45.76    108.09 o
   1  13   5      221.02      195.47     50.53 o
   2  13   5        4.58       66.80     44.40 o
   3  13   5      289.63      354.34     76.81 o
   4  13   5      177.17      255.28     85.78 o
   5  13   5       32.62      111.45     79.39 o
   6  13   5       29.71       45.32    148.81 o
   0  14   5      291.14      238.94     75.24 o
   1  14   5      379.49      402.04     60.33 o
   2  14   5      201.09      205.41     63.05 o
   3  14   5        4.62     -106.39     72.54 o
   4  14   5        1.30       71.61     89.01 o
   5  14   5       30.38      -18.38     79.93 o
   6  14   5        3.16      125.79    126.77 o
   1  15   5        8.04      -11.20     51.06 o
   2  15   5      490.00      477.97     66.66 o
   3  15   5       33.67       32.90     79.04 o
   4  15   5       31.87       20.01     87.71 o
   5  15   5      132.09      184.32     91.77 o
   0  16   5      681.68      654.61    114.77 o
   1  16   5       80.87       96.04     60.03 o
   2  16   5        0.08       70.52     59.51 o
   3  16   5      214.26      143.26     89.36 o
   4  16   5       13.62      -59.20    121.29 o
   5  16   5       77.92       -3.12     86.14 o
   1  17   5       29.40      108.99     62.68 o
   2  17   5       21.61      -70.75     70.34 o
   3  17   5        0.20      -55.60     83.67 o
   4  17   5        3.32      -55.61    102.82 o
   0  18   5      104.98      200.46    106.68 o
   1  18   5       13.93       58.38     83.08 o
   2  18   5      113.21      134.15     63.14 o
   3  18   5        4.46      -17.23     91.35 o
   1  19   5       26.55      109.18     70.91 o
   2  19   5       11.96       21.27     58.90 o
   0   0   6     6714.86     6332.17    192.02 o
   1   0   6     6244.95     6382.67    155.28 o
   2   0   6     3632.01     3522.24    146.15 o
   3   0   6      351.24      279.20     55.83 o
   4   0   6     2197.99     2478.28    157.15 o
   5   0   6       10.26     -166.74    126.28 o
   6   0   6      239.87      224.36    172.87 o
   7   0   6       11.26      -22.07    163.06 o
   8   0   6        0.27      142.22    217.00 o
   1   1   6       30.83       75.30     21.32 o
   2   1   6     5445.52     5444.77    113.37 o
   3   1   6      545.81      635.17     50.38 o
   4   1   6       35.78       92.41     45.72 o
   5   1   6        1.22      -32.65    110.21 o
   6   1   6     1367.86     1378.21    161.63 o
   7   1   6       11.62       29.49    130.45 o
   8   1   6       11.26      -22.90    177.77 o
   0   2   6     4591.92     4737.35    136.24 o
   1   2   6       82.48      115.30     22.32 o
   2   2   6     6800.56     6448.77    127.67 o
   3   2   6        1.21      -36.66     20.87 o
   4   2   6     2579.80     2585.38    101.76 o
   5   2   6       57.58       33.10     80.49 o
   6   2   6       90.42       22.16     90.75 o
   7   2   6       29.25       65.95    107.19 o
   8   2   6        0.02      199.24    163.41 o
   1   3   6     1664.09     1569.51     42.13 o
   2   3   6      253.21      254.20     22.75 o
   3   3   6     2954.06     2850.21     74.71 o
   4   3   6     1391.89     1435.99     78.35 o
   5   3   6        0.01      -37.81     67.91 o
   6   3   6      117.70       23.98     91.73 o
   7   3   6      122.49      128.44    111.07 o
   8   3   6       46.55      166.14    124.33 o
   0   4   6    10193.31     9925.93    250.37 o
   1   4   6       53.11       41.44     19.40 o
   2   4   6     1016.14     1040.67     39.51 o
   3   4   6       74.06       65.41     32.38 o
   4   4   6      231.25      289.15     48.69 o
   5   4   6       30.24       67.74     71.11 o
   6   4   6        1.73      -73.45     91.34 o
   7   4   6        1.11       52.13    106.72 o
   8   4   6        4.40      -36.82    115.30 o
   1   5   6      357.89      338.21     34.87 o
   2   5   6        2.52       -7.00     21.48 o
   3   5   6      344.81      323.21     38.91 o
   4   5   6      311.62      389.50     56.68 o
   5   5   6       66.56       15.69     70.86 o
   6   5   6      349.14      251.05     95.01 o
   7   5   6      121.07      180.18    118.51 o
   8   5   6       19.03      -78.93    122.12 o
   0   6   6     1022.35      929.75     63.83 o
   1   6   6     8031.43     8477.22    147.88 o
   2   6   6     3299.43     3433.89    106.48 o
   3   6   6      310.45      322.48     45.56 o
   4   6   6      452.14      614.72     65.79 o
   5   6   6      214.82      150.01     78.40 o
   6   6   6       33.37       18.74     80.85 o
   7   6   6       84.81      103.57    138.44 o
   8   6   6       74.74       49.45    144.66 o
   1   7   6       16.01       10.86     25.66 o
   2   7   6     4302.74     4439.31    106.77 o
   3   7   6      616.27      653.62     58.96 o
   4   7   6      131.88      153.02     51.94 o
   5   7   6       95.28      117.18     94.09 o
   6   7   6      149.01      156.06     90.89 o
   7   7   6        2.83       34.35    128.01 o
   8   7   6        3.34     -249.39    140.87 o
   0   8   6     8006.45     8351.92    231.38 o
   1   8   6      167.75      156.51     32.33 o
   2   8   6     1046.76     1046.73     49.34 o
   3   8   6       89.27      108.27     40.31 o
   4   8   6       23.56       47.53     52.37 o
   5   8   6       19.31      -84.85     77.60 o
   6   8   6      355.85      418.72    122.13 o
   7   8   6      121.65       47.93    119.24 o
   1   9   6      215.68      257.55     38.18 o
   2   9   6       32.36       62.69     33.09 o
   3   9   6      126.10      106.97     43.28 o
   4   9   6       58.90       -0.63     55.28 o
   5   9   6      152.86       87.81     95.10 o
   6   9   6       12.58      -50.31    105.49 o
   7   9   6        0.29      -63.31     92.34 o
   0  10   6     1168.31     1360.15    111.13 o
   1  10   6       81.74       56.71     32.57 o
   2  10   6      289.23      249.33     46.75 o
   3  10   6      201.75      224.91     63.88 o
   4  10   6       93.24       11.04     60.82 o
   5  10   6       77.97       15.26     61.05 o
   6  10   6        0.21      156.60    112.51 o
   7  10   6       85.27      156.52    120.63 o
   1  11   6        0.35        8.68     37.87 o
   2  11   6      218.29      242.61     45.41 o
   3  11   6      828.57      890.75     71.91 o
   4  11   6       76.35      145.11     73.52 o
   5  11   6        3.76      -17.65     63.45 o
   6  11   6       52.48      124.47    103.62 o
   7  11   6        3.73       -3.62    104.96 o
   0  12   6        0.59       66.21     80.34 o
   1  12   6        4.66      -13.90     42.21 o
   2  12   6      739.08      709.32     58.40 o
   3  12   6      638.60      537.80    141.57 o
   4  12   6      130.21      110.05     76.40 o
   5  12   6       13.69       26.60     72.68 o
   6  12   6       14.41      -80.13    105.10 o
   1  13   6      154.57       98.24     48.05 o
   2  13   6        0.98      -18.42     43.26 o
   3  13   6      519.43      361.76     90.60 o
   4  13   6      115.32      165.36     84.93 o
   5  13   6        5.64       86.49     78.37 o
   6  13   6       37.33      142.45    121.04 o
   0  14   6      284.34      127.78    105.64 o
   1  14   6       49.90      179.44     53.69 o
   2  14   6      837.69      764.58     74.58 o
   3  14   6      435.64      344.62     90.96 o
   4  14   6      117.34      143.25     83.35 o
   5  14   6        2.13     -109.79     74.67 o
   6  14   6        0.02      -25.60    113.93 o
   1  15   6       62.35       40.47     56.59 o
   2  15   6       39.27       28.73     54.61 o
   3  15   6        2.30      -53.85     76.64 o
   4  15   6       14.25       28.07     86.55 o
   5  15   6        5.45        3.86     85.15 o
   0  16   6       84.65       36.51     86.60 o
   1  16   6       59.97       56.91     59.48 o
   2  16   6      119.61      193.37     61.71 o
   3  16   6       79.24       51.16     99.45 o
   4  16   6       21.66       26.58     91.10 o
   1  17   6      120.00      226.89     91.10 o
   2  17   6        0.53      -64.52     62.85 o
   3  17   6      146.53       -9.56     88.14 o
   4  17   6       23.71       15.03    105.40 o
   0  18   6        6.39     -134.94     89.74 o
   1  18   6       49.57      100.56     85.77 o
   2  18   6        1.65      -24.02     60.98 o
   3  18   6        3.15      -84.35     86.97 o
   1  19   6        0.75      -60.80     65.08 o
   2  19   6        0.17      -80.68     84.94 o
   1   1   7      135.41      118.97     27.39 o
   2   1   7       15.65        1.07     24.07 o
   3   1   7     4869.51     5205.94    113.15 o
   4   1   7     1799.76     1790.65    104.52 o
   5   1   7       10.12     -209.47    123.83 o
   6   1   7      436.00      299.19    140.01 o
   7   1   7       65.94      423.82    209.03 o
   8   1   7        7.45       12.74    140.43 o
   0   2   7     4030.25     4056.95    127.34 o
   1   2   7      742.45      701.84     38.75 o
   2   2   7     2045.84     2051.64     55.05 o
   3   2   7       26.17       -2.61     30.56 o
   4   2   7       70.01      101.49     51.74 o
   5   2   7      376.45      377.20     97.57 o
   6   2   7      560.41      607.13    123.54 o
   7   2   7        0.10      -42.72    124.35 o
   8   2   7       14.56      -79.40    149.91 o
   1   3   7      615.48      607.81     34.11 o
   2   3   7      226.07      201.88     25.90 o
   3   3   7     1216.17     1144.73     54.24 o
   4   3   7     1738.42     1712.59    128.83 o
   5   3   7      239.15      101.36     86.59 o
   6   3   7      126.08       47.68     95.35 o
   7   3   7       33.56      -13.10     99.64 o
   8   3   7       19.01       38.73    148.21 o
   0   4   7      936.27      909.66     65.43 o
   1   4   7      154.03      121.64     25.91 o
   2   4   7      118.04      141.68     25.79 o
   3   4   7      964.18      953.07     51.34 o
   4   4   7        4.00       12.91     49.83 o
   5   4   7       31.15        6.28     79.88 o
   6   4   7      104.60      -41.95     90.06 o
   7   4   7       11.94     -101.31     98.98 o
   8   4   7       17.96      -31.64    121.15 o
   1   5   7      492.41      459.15     37.27 o
   2   5   7      176.80      168.65     27.36 o
   3   5   7      109.45      118.36     39.40 o
   4   5   7        0.33      -71.03     36.31 o
   5   5   7        2.34      -10.37     78.98 o
   6   5   7       20.18      -32.10     81.98 o
   7   5   7      169.23      158.31    129.21 o
   8   5   7      174.31       97.95    166.19 o
   0   6   7     2892.15     2974.42    100.88 o
   1   6   7     1550.64     1797.26     57.55 o
   2   6   7     1448.83     1432.46     62.73 o
   3   6   7       15.61      -19.82     35.42 o
   4   6   7        0.13       54.66     52.45 o
   5   6   7        8.05     -107.29     54.07 o
   6   6   7        0.49       75.01     90.07 o
   7   6   7       94.33      113.59    203.25 o
   8   6   7       12.15     -308.13    210.87 o
   1   7   7        4.45      -30.27     23.36 o
   2   7   7     2100.82     2108.94     65.72 o
   3   7   7        0.27       33.26     36.89 o
   4   7   7        0.06       67.61     48.72 o
   5   7   7       15.47       32.97     82.75 o
   6   7   7      171.80      236.54    112.07 o
   7   7   7      110.90      100.19    117.79 o
   0   8   7      226.77      183.56     46.61 o
   1   8   7      328.26      328.99     33.95 o
   2   8   7      221.58      231.46     35.07 o
   3   8   7      159.17      184.22     44.37 o
   4   8   7       52.27       37.90     52.35 o
   5   8   7       51.05      -19.98     81.56 o
   6   8   7       17.98       97.76    100.00 o
   7   8   7       25.11      -44.85    113.07 o
   1   9   7       54.34       88.59     34.13 o
   2   9   7     1111.60     1102.39     54.67 o
   3   9   7      129.71      106.85     44.14 o
   4   9   7      863.97      847.92     81.19 o
   5   9   7      341.73      260.24     64.15 o
   6   9   7        3.29      -83.45     90.19 o
   7   9   7       22.26      -31.91    113.76 o
   0  10   7     1132.35     1234.95    145.64 o
   1  10   7      182.91      146.12     27.04 o
   2  10   7      701.76      708.05     50.24 o
   3  10   7        0.34       -3.57     44.58 o
   4  10   7       22.93       58.01     84.59 o
   5  10   7        2.01      -25.60     60.26 o
   6  10   7       14.57     -129.60     94.76 o
   7  10   7        0.93       32.35    105.71 o
   1  11   7        0.37       44.48     36.76 o
   2  11   7       30.87      -15.02     37.51 o
   3  11   7      268.99      344.22     56.53 o
   4  11   7      450.55      479.50     89.75 o
   5  11   7      220.71      270.74     77.99 o
   6  11   7       23.82       39.27    114.15 o
   7  11   7       36.94       45.44    120.15 o
   0  12   7      106.52      126.24     53.60 o
   1  12   7       96.89      109.58     41.84 o
   2  12   7       99.91      177.64     47.87 o
   3  12   7      106.45      155.73     58.70 o
   4  12   7       67.47      135.17    107.85 o
   5  12   7       26.10       59.45     92.20 o
   6  12   7       12.05       25.42    110.23 o
   1  13   7       51.42       30.58     48.02 o
   2  13   7       44.06       97.58     51.09 o
   3  13   7       51.50       89.75     79.46 o
   4  13   7      108.05       94.44     95.03 o
   5  13   7      321.67      262.36     86.77 o
   6  13   7       11.82     -194.25     97.12 o
   0  14   7     1099.33     1161.56    108.99 o
   1  14   7       37.18      -20.77     49.60 o
   2  14   7        0.44       27.91     66.76 o
   3  14   7        4.46      -38.96     74.30 o
   4  14   7       34.82      -41.99     75.88 o
   5  14   7        1.25       -2.48     83.50 o
   1  15   7        1.21      -42.33     55.05 o
   2  15   7       26.23        8.12     55.34 o
   3  15   7       68.36       72.11     81.47 o
   4  15   7       84.53       26.42     85.10 o
   5  15   7       61.81       72.09     88.02 o
   0  16   7       74.76      -76.96     89.93 o
   1  16   7      108.24       54.08     60.24 o
   2  16   7      115.59       98.80     61.37 o
   3  16   7        8.86      -86.43    100.74 o
   4  16   7        6.14      -68.94    115.94 o
   1  17   7        0.40       -0.21     67.02 o
   2  17   7       31.80      150.00     71.89 o
   3  17   7       44.51      -11.17    103.53 o
   4  17   7        6.65      -37.28    108.05 o
   0  18   7      199.12      164.35    109.25 o
   1  18   7       10.72      -21.89    102.81 o
   2  18   7        2.18      -64.33     69.40 o
   3  18   7       10.76      -34.49    109.87 o
   1  19   7       11.61       35.75     85.74 o
   0   0   8    30199.75    30829.05    826.18 o
   1   0   8      879.09      850.58     53.11 o
   2   0   8    13252.75    13790.94    501.33 o
   3   0   8      216.12      174.29     35.74 o
   4   0   8       86.07      152.26     81.76 o
   5   0   8      223.85      120.15    167.96 o
   6   0   8       53.88       84.59    188.80 o
   7   0   8       54.19     -126.28    161.83 o
   8   0   8       11.38      -98.08    208.42 o
   1   1   8      817.60      761.43     38.94 o
   2   1   8        7.45        9.23     25.62 o
   3   1   8     1009.88     1134.27     43.22 o
   4   1   8      563.87      657.68     71.87 o
   5   1   8       50.57      118.05    129.34 o
   6   1   8        0.15       14.73    121.74 o
   7   1   8        0.81      -81.32    121.32 o
   8   1   8      125.33      203.10    163.06 o
   0   2   8     3898.58     3857.57    127.68 o
   1   2   8     1141.22     1124.45     42.72 o
   2   2   8      128.77       77.90     26.22 o
   3   2   8        4.56       10.81     24.33 o
   4   2   8     1618.43     1567.27    148.65 o
   5   2   8        1.18       21.99    100.72 o
   6   2   8     1326.60     1613.61    377.00 o
   7   2   8        1.84       -0.81    155.09 o
   8   2   8       21.21      -43.32    153.76 o
   1   3   8      654.50      633.28     31.55 o
   2   3   8      907.07      864.68     41.06 o
   3   3   8      302.54      283.42     49.13 o
   4   3   8     2125.89     2115.81    127.34 o
   5   3   8      919.49      894.68    110.72 o
   6   3   8      749.77     1160.95    410.71 o
   7   3   8        0.50      -14.50    125.16 o
   8   3   8        0.10     -173.60    172.87 o
   0   4   8       85.92      123.46     49.83 o
   1   4   8        5.76       -1.71     20.58 o
   2   4   8     2806.51     2745.42     73.28 o
   3   4   8      202.58      191.38     35.85 o
   4   4   8        5.79       35.12     36.37 o
   5   4   8      322.73      394.94     77.16 o
   6   4   8      391.70      464.78    119.99 o
   7   4   8        0.02      159.31    114.19 o
   8   4   8        1.60      158.98    167.29 o
   1   5   8     2978.06     2943.92     84.36 o
   2   5   8      315.01      358.72     35.64 o
   3   5   8        5.96      -20.27     36.03 o
   4   5   8      243.13      243.26     45.28 o
   5   5   8       45.49      -58.91     60.86 o
   6   5   8      124.12      125.22     89.27 o
   7   5   8       73.30      104.18    138.41 o
   8   5   8       51.70     -135.83    119.71 o
   0   6   8     7416.45     7310.67    205.97 o
   1   6   8     3969.71     4207.91    100.00 o
   2   6   8     2646.05     2645.92     76.08 o
   3   6   8      313.19      390.40     44.04 o
   4   6   8      720.97      815.01     68.86 o
   5   6   8      749.68      870.02    107.99 o
   6   6   8      406.65      484.31    107.71 o
   7   6   8        0.02      -27.06    130.92 o
   1   7   8      127.91      171.21     41.73 o
   2   7   8       27.80       -4.10     28.73 o
   3   7   8      295.56      313.13     45.57 o
   4   7   8      401.31      401.95     64.84 o
   5   7   8      247.86      326.95    100.75 o
   6   7   8       10.42      -67.98    114.30 o
   7   7   8        3.44      -49.95    113.43 o
   0   8   8     7225.82     7219.18    215.73 o
   1   8   8      334.11      339.12     37.73 o
   2   8   8     1327.41     1341.40     59.58 o
   3   8   8       71.83      152.45     44.76 o
   4   8   8      412.27      447.39     87.28 o
   5   8   8      249.98      136.51     73.91 o
   6   8   8        0.09     -108.06     94.55 o
   7   8   8       51.72       85.72    122.42 o
   1   9   8      476.58      543.80     37.02 o
   2   9   8      685.21      655.64     46.78 o
   3   9   8        9.25      107.59     43.34 o
   4   9   8        2.71       -8.92     57.71 o
   5   9   8        5.84        0.75     57.19 o
   6   9   8      349.60      397.75    244.06 o
   7   9   8       47.25      -54.37    121.85 o
   0  10   8      264.75      361.84     70.78 o
   1  10   8      115.61       58.54     31.79 o
   2  10   8       51.36       79.49     36.86 o
   3  10   8       79.52       88.40     47.33 o
   4  10   8        1.04      -28.67     67.76 o
   5  10   8        5.52       55.79     68.29 o
   6  10   8        0.16       73.63    102.31 o
   7  10   8        0.01       -7.69    111.73 o
   1  11   8      427.32      423.38     49.43 o
   2  11   8       26.42       -0.60     36.58 o
   3  11   8        6.52      -25.28     49.58 o
   4  11   8      448.37      433.96    124.24 o
   5  11   8      104.24      129.36     78.27 o
   6  11   8       41.99       70.66    128.20 o
   0  12   8      657.41      653.68     75.93 o
   1  12   8       59.02       33.34     37.61 o
   2  12   8      394.70      350.04     48.10 o
   3  12   8       52.00       30.22     54.90 o
   4  12   8      323.65      434.27     91.70 o
   5  12   8       35.24       66.42     73.57 o
   6  12   8       31.49      -34.28     98.90 o
   1  13   8      100.87       63.01     44.72 o
   2  13   8       80.03       -1.24     42.18 o
   3  13   8      284.97      399.89     86.04 o
   4  13   8        5.69      -89.17     69.91 o
   5  13   8       91.61        3.55     88.30 o
   6  13   8        5.54       80.10    117.30 o
   0  14   8     1520.47     1636.59    125.63 o
   1  14   8       98.56       82.66     52.08 o
   2  14   8       15.13       11.32     63.24 o
   3  14   8        7.83        9.49     75.85 o
   4  14   8       21.80      -10.16     75.35 o
   5  14   8       13.87      -19.51     78.85 o
   1  15   8        2.29       95.15     59.94 o
   2  15   8       66.25       48.77     57.21 o
   3  15   8        1.36     -107.65     75.31 o
   4  15   8        4.56      -71.12    101.72 o
   5  15   8        0.95      -36.57    125.18 o
   0  16   8        0.76       81.82     96.21 o
   1  16   8       71.93       40.53     75.39 o
   2  16   8       27.05     -102.87     51.44 o
   3  16   8       44.51      -97.29     95.02 o
   4  16   8       28.30       64.90    108.42 o
   1  17   8       54.77       61.41     73.55 o
   2  17   8        1.36      -64.62     68.87 o
   3  17   8        8.69      -36.16    106.85 o
   0  18   8       27.49       18.59    101.69 o
   1  18   8        8.20       36.77     74.34 o
   2  18   8        6.38      -58.49     86.52 o
   1   1   9     1961.68     2106.35     65.55 o
   2   1   9     5912.23     6107.24    120.69 o
   3   1   9       11.94       23.04     27.05 o
   4   1   9        4.13      -10.60     59.03 o
   5   1   9      521.20      476.92    138.71 o
   6   1   9       10.27      130.40    142.22 o
   7   1   9       10.25        1.06    140.78 o
   8   1   9       66.61      -22.12    152.91 o
   0   2   9     9030.59     9352.69    199.33 o
   1   2   9      257.68      289.97     32.33 o
   2   2   9        0.59       -3.28     25.61 o
   3   2   9       16.80        0.62     26.35 o
   4   2   9       36.93       36.34     54.86 o
   5   2   9       11.95     -117.97     95.05 o
   6   2   9       10.74       14.86    127.08 o
   7   2   9        8.79     -134.62    232.94 o
   8   2   9       76.05      301.82    178.98 o
   1   3   9      635.03      635.60     36.43 o
   2   3   9      427.38      498.58     38.79 o
   3   3   9      122.10      134.20     27.78 o
   4   3   9      156.97      191.69     40.05 o
   5   3   9        5.21      -50.27    101.20 o
   6   3   9       85.35      -73.68    119.55 o
   7   3   9       79.22      159.11    289.34 o
   8   3   9       63.29     -247.84    251.94 o
   0   4   9       73.66       30.07     46.02 o
   1   4   9      162.26      265.12     25.37 o
   2   4   9        7.67      -11.65     25.94 o
   3   4   9      417.00      378.95     33.02 o
   4   4   9        4.58      -32.39     47.00 o
   5   4   9      570.68      520.91    143.48 o
   6   4   9       95.92      134.15    130.48 o
   7   4   9       27.13      478.87    172.10 o
   8   4   9        3.01      -38.31    155.46 o
   1   5   9     1486.01     1516.33     57.06 o
   2   5   9      596.19      641.84     48.80 o
   3   5   9      300.06      348.99     34.62 o
   4   5   9       11.88       -6.57     40.97 o
   5   5   9      157.02      227.23    125.49 o
   6   5   9      487.85      493.87    109.40 o
   7   5   9       13.58      -46.00    153.25 o
   8   5   9        0.52       57.70    209.03 o
   0   6   9     1094.95      994.40     76.32 o
   1   6   9      135.63      254.87     41.20 o
   2   6   9       77.94       77.05     32.99 o
   3   6   9       53.55       26.19     37.36 o
   4   6   9      500.10      471.37    106.36 o
   5   6   9      118.01      110.95     88.21 o
   6   6   9      150.35      230.37     94.47 o
   7   6   9       56.41     -177.89    102.39 o
   1   7   9      756.51      814.02     54.27 o
   2   7   9       23.88       17.21     38.28 o
   3   7   9       95.62       49.81     34.95 o
   4   7   9      495.91      470.25     60.68 o
   5   7   9       36.99      -19.59     71.30 o
   6   7   9        0.09     -144.47     86.82 o
   7   7   9      123.19      345.95    157.58 o
   0   8   9      359.25      293.53     65.78 o
   1   8   9        4.47       -2.56     39.43 o
   2   8   9      363.41      349.93     41.40 o
   3   8   9        4.13       -5.67     38.49 o
   4   8   9        2.67      -14.31     56.04 o
   5   8   9       64.34       71.53     58.24 o
   6   8   9      357.53      536.49    158.76 o
   7   8   9       42.41     -203.19    110.45 o
   1   9   9       40.84       -1.06     42.43 o
   2   9   9      335.90      356.96     40.81 o
   3   9   9      199.61      135.26     39.06 o
   4   9   9      361.81      302.87     68.13 o
   5   9   9      174.23      225.53     68.80 o
   6   9   9       38.63       -6.16     97.21 o
   7   9   9       27.28     -142.62    120.89 o
   0  10   9       43.69       82.14     39.11 o
   1  10   9      159.07      148.18     39.65 o
   2  10   9      213.88      216.27     40.18 o
   3  10   9        8.51       16.69     37.55 o
   4  10   9      124.07      111.49     71.19 o
   5  10   9       64.63      212.52     73.74 o
   6  10   9        0.14      -35.96    166.25 o
   7  10   9        1.32     -230.36    144.80 o
   1  11   9       26.49      -14.33     34.43 o
   2  11   9      689.05      687.33     53.60 o
   3  11   9      150.69      166.33     54.58 o
   4  11   9        2.18      -18.92     69.42 o
   5  11   9      358.99      364.50     83.23 o
   6  11   9      137.66      266.72    117.67 o
   0  12   9      163.71      167.45     53.64 o
   1  12   9        0.02        1.67     32.07 o
   2  12   9        4.15       38.23     39.62 o
   3  12   9       13.20       -2.99     51.66 o
   4  12   9       29.93      -20.99     71.05 o
   5  12   9       34.88       84.28     78.73 o
   6  12   9       36.84     -106.78     95.91 o
   1  13   9        1.80       14.76     40.89 o
   2  13   9      395.31      294.96     60.66 o
   3  13   9      121.67       77.04     72.13 o
   4  13   9        6.50      -33.89     73.17 o
   5  13   9      106.17      -31.60     75.77 o
   6  13   9       13.69       15.51    110.25 o
   0  14   9      182.03      211.84     80.10 o
   1  14   9       22.29       40.08     62.60 o
   2  14   9      560.25      456.69     67.18 o
   3  14   9       40.09       23.59     94.67 o
   4  14   9        9.84     -122.65     71.03 o
   5  14   9       12.05      -78.17    136.04 o
   1  15   9      218.97      183.22     63.91 o
   2  15   9       24.56      132.68     63.16 o
   3  15   9       61.59      -43.43    120.62 o
   4  15   9       43.43      -82.93    121.47 o
   5  15   9        0.81        3.80    121.92 o
   0  16   9        7.36     -131.79     84.18 o
   1  16   9       22.12        9.55     66.14 o
   2  16   9      106.46      109.91     74.11 o
   3  16   9        1.38     -209.46    104.73 o
   4  16   9       42.76      123.36    115.10 o
   1  17   9       21.23      -22.27     61.87 o
   2  17   9        0.33      -25.56     78.46 o
   3  17   9       17.48      -25.29    157.09 o
   0  18   9        6.60      -58.58     95.50 o
   1  18   9        1.33      -78.00     76.76 o
   2  18   9       74.69       19.81     79.46 o
   0   0  10    12363.59    12231.38    356.04 o
   1   0  10     1073.23     1146.54     64.74 o
   2   0  10      704.99      614.30     59.83 o
   3   0  10       42.68       61.97     37.24 o
   4   0  10       39.39       57.03     78.67 o
   5   0  10      311.28      297.92    193.71 o
   6   0  10       19.35      182.67    185.13 o
   7   0  10        2.38      304.05    214.55 o
   8   0  10        0.79       47.81    246.43 o
   1   1  10       91.08       38.47     28.60 o
   2   1  10      148.72      207.17     30.08 o
   3   1  10      530.87      470.75     38.72 o
   4   1  10       64.99      196.85     69.70 o
   5   1  10      155.71       56.80    121.61 o
   6   1  10       42.94      -65.13    120.07 o
   7   1  10       12.49      -17.04    194.32 o
   8   1  10        0.04      -97.94    172.87 o
   0   2  10       12.38      -61.99     37.57 o
   1   2  10        0.12      -14.55     28.03 o
   2   2  10     6262.03     6424.08    137.32 o
   3   2  10       66.98       77.97     28.23 o
   4   2  10      656.65      683.62     57.57 o
   5   2  10       19.61      -71.21    113.41 o
   6   2  10       13.03     -105.02    121.66 o
   7   2  10       19.93      -51.12    171.64 o
   8   2  10       97.66      113.27    161.59 o
   1   3  10      949.25      959.86     53.42 o
   2   3  10     1230.02     1227.79     52.99 o
   3   3  10       90.36       78.36     30.82 o
   4   3  10      416.37      449.24     62.60 o
   5   3  10       55.02       13.57    112.53 o
   6   3  10      108.22      272.81    256.85 o
   7   3  10      109.27      171.79    150.18 o
   8   3  10      388.04      418.42    194.17 o
   0   4  10     2782.63     2930.09    119.88 o
   1   4  10     1330.77     1393.39     44.54 o
   2   4  10       19.08       43.92     31.18 o
   3   4  10      905.15     1015.72     63.54 o
   4   4  10       22.61       47.15     50.21 o
   5   4  10       60.42      336.67    129.02 o
   6   4  10      126.11      212.01    148.17 o
   7   4  10       82.06     -149.48    132.85 o
   1   5  10       97.03      124.57     27.84 o
   2   5  10      494.61      506.65     43.81 o
   3   5  10     1477.38     1516.95     97.34 o
   4   5  10      980.28      866.67    145.28 o
   5   5  10        0.70       24.20    113.44 o
   6   5  10       72.33      143.81    109.98 o
   7   5  10        7.66       87.38    152.11 o
   0   6  10     5873.02     6011.24    187.25 o
   1   6  10      453.23      416.64     44.66 o
   2   6  10     2812.68     2857.52     91.13 o
   3   6  10       31.90       37.30     33.29 o
   4   6  10     1043.57     1107.68    103.29 o
   5   6  10        0.17       83.77     87.11 o
   6   6  10        0.03      -17.88    126.98 o
   7   6  10      188.55      182.67    159.51 o
   1   7  10      508.06      427.56     47.70 o
   2   7  10       71.94       75.02     40.10 o
   3   7  10      704.19      707.68     51.23 o
   4   7  10       69.57       31.25     49.97 o
   5   7  10       67.17       19.57     51.37 o
   6   7  10      751.14      514.67    175.35 o
   7   7  10      131.26       86.28    300.37 o
   0   8  10       38.53       51.07     55.80 o
   1   8  10       26.30       94.09     43.43 o
   2   8  10     2438.36     2183.63    109.68 o
   3   8  10      403.18      385.34     42.07 o
   4   8  10      188.47      185.82     63.04 o
   5   8  10      329.57      274.99    101.22 o
   6   8  10        0.76       15.07    117.89 o
   7   8  10        5.97       43.98    119.03 o
   1   9  10       33.65      -79.87     43.71 o
   2   9  10       11.28      -25.36     34.86 o
   3   9  10      366.58      364.69     43.27 o
   4   9  10     1929.06     1869.07    140.51 o
   5   9  10       14.46        4.17     63.94 o
   6   9  10        5.77       73.50     95.85 o
   7   9  10        5.29      -66.49    120.51 o
   0  10  10      131.81      132.89     52.01 o
   1  10  10      561.36      734.88     64.10 o
   2  10  10       13.50       29.45     37.85 o
   3  10  10       94.52       35.18     39.92 o
   4  10  10       98.82       88.57     72.42 o
   5  10  10        4.58       88.46     70.97 o
   6  10  10        0.48      -66.39    197.99 o
   1  11  10      110.10       79.65     59.78 o
   2  11  10       67.77       55.43     42.83 o
   3  11  10       54.36       30.02     37.29 o
   4  11  10        0.70      -17.79     66.57 o
   5  11  10        2.14       10.37     70.44 o
   6  11  10       13.53      116.83    109.76 o
   0  12  10      901.02     1002.86     94.33 o
   1  12  10       63.76       -6.65     33.86 o
   2  12  10      203.18      184.90     42.64 o
   3  12  10       83.62       98.62     48.31 o
   4  12  10       95.92       27.42     71.61 o
   5  12  10       42.20      123.95     81.86 o
   6  12  10       43.81      130.97    113.19 o
   1  13  10       78.77       70.82     60.02 o
   2  13  10       44.84       20.12     44.17 o
   3  13  10      117.82      111.56     49.51 o
   4  13  10      240.48      291.15     88.49 o
   5  13  10      111.79      -12.12     95.11 o
   0  14  10       41.89      250.41     91.59 o
   1  14  10       51.58       43.82     55.76 o
   2  14  10       87.26      119.99     62.59 o
   3  14  10      158.06      253.47    173.46 o
   4  14  10       16.29      -95.96    100.10 o
   5  14  10        7.63       54.12    107.50 o
   1  15  10       78.34       21.04     56.93 o
   2  15  10       42.95      -44.32     69.34 o
   3  15  10        0.65     -108.43     99.44 o
   4  15  10       21.36     -147.94    139.09 o
   0  16  10       45.31      127.24    135.18 o
   1  16  10      126.21      123.77     65.63 o
   2  16  10        6.37      -64.99     71.71 o
   3  16  10        4.16     -128.95    132.69 o
   4  16  10       60.35      -31.54    112.21 o
   1  17  10        3.62       24.50     64.58 o
   2  17  10        5.59     -100.65     78.02 o
   3  17  10       10.46      -22.14    115.35 o
   0  18  10       29.31       70.59    103.19 o
   1  18  10        9.89      -70.44     76.48 o
   1   1  11      465.78      482.08     51.78 o
   2   1  11      851.24      889.54     46.59 o
   3   1  11       52.18       98.08     32.02 o
   4   1  11      133.29      179.80     50.43 o
   5   1  11       23.08     -218.82    109.41 o
   6   1  11        1.33       54.49    134.79 o
   7   1  11       86.19      -17.72    145.63 o
   8   1  11        0.22      183.07    172.00 o
   0   2  11      574.47      779.57     60.87 o
   1   2  11     1316.51     1456.38     62.42 o
   2   2  11      537.09      596.76     45.96 o
   3   2  11        1.90      -31.30     29.33 o
   4   2  11       16.72        0.75     42.53 o
   5   2  11       47.29      -11.22    123.02 o
   6   2  11        5.28       86.40    129.85 o
   7   2  11       10.66      -39.74    140.71 o
   1   3  11     1235.96     1173.31     52.72 o
   2   3  11       18.29       22.95     24.99 o
   3   3  11        4.05      -24.19     30.84 o
   4   3  11       35.18      -53.13     40.37 o
   5   3  11       19.87      -53.94    137.31 o
   6   3  11       87.82      155.21    144.58 o
   7   3  11        1.63     -109.44    136.52 o
   0   4  11      323.05      371.39     67.78 o
   1   4  11       89.61      105.87     28.32 o
   2   4  11      235.73      298.76     40.61 o
   3   4  11       52.53      109.29     37.03 o
   4   4  11        9.07       -3.22     51.20 o
   5   4  11        6.51       35.69    116.69 o
   6   4  11      165.81      258.21    227.42 o
   7   4  11      119.65      167.29    151.84 o
   1   5  11      127.78       88.35     28.47 o
   2   5  11       16.05       -7.06     35.33 o
   3   5  11      529.19      529.91     48.52 o
   4   5  11     1629.34     1769.20    160.94 o
   5   5  11      114.15       23.16    111.93 o
   6   5  11       10.48      -36.24    160.83 o
   7   5  11      218.71     -189.18    139.15 o
   0   6  11      138.28       17.61     54.17 o
   1   6  11       15.31       30.34     35.21 o
   2   6  11     1208.10     1132.05     62.07 o
   3   6  11      595.93      578.27     49.64 o
   4   6  11      967.87      994.47    114.97 o
   5   6  11      176.41      272.26    131.66 o
   6   6  11       32.27       14.35    131.59 o
   7   6  11      114.17      164.45    158.14 o
   1   7  11        0.21       -4.24     41.05 o
   2   7  11        1.60      -83.92     41.96 o
   3   7  11      382.38      325.14     46.83 o
   4   7  11        9.52      -75.57     77.91 o
   5   7  11      244.06      296.61     78.94 o
   6   7  11        0.14      -76.51    126.00 o
   7   7  11       12.80      -90.04    127.64 o
   0   8  11      499.81      558.14    155.25 o
   1   8  11        2.13       16.16     55.45 o
   2   8  11       68.74      110.76     49.61 o
   3   8  11      381.73      392.45     49.00 o
   4   8  11      657.80      531.78    156.25 o
   5   8  11        2.93       10.53     61.47 o
   6   8  11       37.52      -82.14    193.71 o
   7   8  11       38.82       -4.87    169.48 o
   1   9  11       82.28      170.28     50.42 o
   2   9  11        1.03      -11.74     45.98 o
   3   9  11       17.01        4.60     42.47 o
   4   9  11      333.44      348.13     77.86 o
   5   9  11       78.12       49.69     70.96 o
   6   9  11        0.01     -123.47    106.92 o
   0  10  11     1025.63     1041.22     97.31 o
   1  10  11       27.82       23.74     46.57 o
   2  10  11       96.60       57.20     52.07 o
   3  10  11        0.54      -16.84     38.37 o
   4  10  11        0.44      -31.37     64.59 o
   5  10  11        9.26        8.09     68.04 o
   6  10  11      333.08      405.73    125.33 o
   1  11  11      101.15      195.93     52.91 o
   2  11  11       40.11       66.88     52.92 o
   3  11  11      450.00      308.39     51.51 o
   4  11  11       43.75        9.12     77.51 o
   5  11  11       29.70      119.59     74.31 o
   6  11  11       13.69      155.70    129.46 o
   0  12  11      233.37      131.22     77.02 o
   1  12  11       39.02       51.87     66.12 o
   2  12  11      212.35      241.46     63.68 o
   3  12  11        3.84       71.75     49.01 o
   4  12  11        9.15      160.92     78.24 o
   5  12  11        1.07      -12.91     90.96 o
   6  12  11        0.57        9.41    147.99 o
   1  13  11      136.98       15.60     61.10 o
   2  13  11       43.19      181.16     63.47 o
   3  13  11      120.44       69.48     50.89 o
   4  13  11      190.00       94.30    151.16 o
   5  13  11        1.72        4.83     98.69 o
   0  14  11      340.27      298.93    105.42 o
   1  14  11        0.18      112.36     63.78 o
   2  14  11       51.26       31.89     70.22 o
   3  14  11       38.43       -6.68     61.55 o
   4  14  11        4.26      -20.77    126.59 o
   5  14  11       18.84      -38.60    102.52 o
   1  15  11      257.69      372.82     79.29 o
   2  15  11       28.93       85.37     75.18 o
   3  15  11        0.26       34.00    107.23 o
   4  15  11       26.76      150.92    128.27 o
   0  16  11       67.67      -14.48    100.51 o
   1  16  11        6.79      -25.50     69.12 o
   2  16  11       32.97       40.21     76.40 o
   3  16  11        0.08       10.40    183.35 o
   1  17  11        1.46      -26.19     69.78 o
   2  17  11       49.78     -145.46    130.82 o
   0  18  11       36.06       54.91    117.26 o
   1  18  11        0.26      -54.79     98.41 o
   0   0  12     2410.17     2702.19    174.67 o
   1   0  12        1.51       -8.76     46.65 o
   2   0  12       21.08       25.62     38.01 o
   3   0  12       15.80      -44.91     37.73 o
   4   0  12      628.69      673.98     73.48 o
   5   0  12      147.22      365.35    202.29 o
   6   0  12       52.88     -333.47    166.74 o
   7   0  12       46.66      171.64    230.49 o
   1   1  12       30.57       -4.04     32.31 o
   2   1  12      495.98      498.18     48.70 o
   3   1  12      238.08      247.07     38.44 o
   4   1  12       68.76      124.09     44.74 o
   5   1  12       42.85      136.65    134.04 o
   6   1  12       49.16      -46.61    128.22 o
   7   1  12       33.18       92.78    153.43 o
   0   2  12    17943.35    18093.78    401.75 o
   1   2  12      131.46      163.19     35.92 o
   2   2  12      521.80      527.74     45.40 o
   3   2  12      159.20      118.11     35.81 o
   4   2  12      104.85      186.98     53.80 o
   5   2  12      166.23      117.75    102.97 o
   6   2  12       60.34       48.78    132.56 o
   7   2  12        1.10       38.47    151.37 o
   1   3  12     1497.75     1521.06     60.84 o
   2   3  12       67.66       63.76     28.79 o
   3   3  12      522.61      538.46     47.50 o
   4   3  12        7.19      -61.08     58.34 o
   5   3  12        0.50      -74.77     86.31 o
   6   3  12      248.68      180.14    152.74 o
   7   3  12        4.66       33.72    154.60 o
   0   4  12      208.05      182.10     58.53 o
   1   4  12       13.95      -41.57     26.83 o
   2   4  12      841.92      895.84     53.92 o
   3   4  12      241.95      282.11     42.71 o
   4   4  12      358.36      353.61     64.41 o
   5   4  12        8.48      -87.32    113.41 o
   6   4  12       17.21     -103.60    129.69 o
   7   4  12       13.20      221.13    194.32 o
   1   5  12     1025.88     1052.90     52.13 o
   2   5  12      740.96      757.86     46.91 o
   3   5  12       53.48       77.11     41.27 o
   4   5  12       88.52      143.37     82.00 o
   5   5  12     1090.59     1160.78    181.06 o
   6   5  12      134.03      228.89    148.17 o
   7   5  12       10.54      118.43    186.35 o
   0   6  12      819.13      700.37    161.03 o
   1   6  12        0.40       19.18     36.41 o
   2   6  12     2512.06     2647.56    107.07 o
   3   6  12      195.23      293.03     46.90 o
   4   6  12      204.82      271.81     89.62 o
   5   6  12      391.49      384.52     61.09 o
   6   6  12       72.06      241.97    145.79 o
   7   6  12        5.30     -244.17    143.13 o
   1   7  12      968.35      961.05     63.87 o
   2   7  12      178.38      185.02     48.99 o
   3   7  12      188.62      207.64     45.28 o
   4   7  12     1607.58     1645.34    119.96 o
   5   7  12      291.54      381.90     85.90 o
   6   7  12       95.33      102.53    262.98 o
   7   7  12        1.81      -32.88    128.77 o
   0   8  12      982.73      816.52    105.24 o
   1   8  12       13.03        7.01     45.54 o
   2   8  12       32.77       51.43     49.62 o
   3   8  12      122.32      112.09     48.76 o
   4   8  12      594.50      342.03    113.86 o
   5   8  12        0.03      -28.85     94.10 o
   6   8  12       55.57      299.15    251.33 o
   7   8  12       20.48      -85.04    171.03 o
   1   9  12      344.83      331.22     54.98 o
   2   9  12      467.63      358.61     62.80 o
   3   9  12      250.46      283.73     59.37 o
   4   9  12        5.30      -25.74     79.87 o
   5   9  12      210.30      199.31     87.78 o
   6   9  12      117.60      167.96    239.07 o
   0  10  12      104.17      121.34     76.10 o
   1  10  12      547.43      583.54     63.06 o
   2  10  12      834.52      795.36     70.25 o
   3  10  12      141.72      176.91     52.90 o
   4  10  12        0.62      -89.80    110.32 o
   5  10  12      118.89       81.72     86.28 o
   6  10  12        3.87     -228.04    190.03 o
   1  11  12       92.86      112.17     60.76 o
   2  11  12        3.94      -35.66     50.81 o
   3  11  12       11.31       37.35     48.61 o
   4  11  12       37.87      -24.79     88.73 o
   5  11  12       31.10       30.47    128.83 o
   6  11  12        3.84      161.46    147.10 o
   0  12  12      112.00      237.63    113.80 o
   1  12  12      261.37      170.83     68.72 o
   2  12  12      104.30      -52.58     57.29 o
   3  12  12        2.25      -77.93     47.00 o
   4  12  12        0.24        5.47     93.90 o
   5  12  12        0.75      -74.98     95.31 o
   1  13  12        0.73       23.72     87.11 o
   2  13  12       29.02        8.41     97.97 o
   3  13  12      111.43       42.82     53.61 o
   4  13  12      211.08      103.94    109.75 o
   5  13  12        2.56      -89.25     93.75 o
   0  14  12       41.77       -1.90    112.54 o
   1  14  12       15.36       49.29     62.17 o
   2  14  12        1.05      -95.65     70.84 o
   3  14  12        6.50      -96.50     50.12 o
   4  14  12       40.44      -50.06     99.21 o
   1  15  12        7.09      122.52     70.94 o
   2  15  12        1.46      -14.63     74.81 o
   3  15  12       30.25       -6.12     72.37 o
   4  15  12        5.30      100.59    111.12 o
   0  16  12        0.18        8.67     98.76 o
   1  16  12        0.10       27.77     68.09 o
   2  16  12      133.90      107.57    115.64 o
   3  16  12        6.91      -34.86    106.19 o
   1  17  12       47.80       66.54     71.42 o
   2  17  12        7.72      -51.31     77.56 o
   1   1  13        0.71      -11.68     27.90 o
   2   1  13     1516.60     1536.70     74.47 o
   3   1  13        5.96       37.70     34.42 o
   4   1  13      165.49      126.95     36.22 o
   5   1  13        0.97        4.61     85.48 o
   6   1  13       43.59       -3.71    133.50 o
   7   1  13      122.58      312.95    175.93 o
   0   2  13      232.31      309.51     52.28 o
   1   2  13      116.88      124.58     45.59 o
   2   2  13       98.84       42.31     36.33 o
   3   2  13      456.78      448.85     43.16 o
   4   2  13        1.44      -54.09     34.97 o
   5   2  13        5.45       88.37     98.62 o
   6   2  13        4.49       43.35    136.67 o
   7   2  13       42.41      266.13    181.30 o
   1   3  13      120.74      183.66     43.50 o
   2   3  13      597.83      549.44     48.33 o
   3   3  13        1.33        9.40     39.80 o
   4   3  13      809.15      891.05    113.43 o
   5   3  13       69.58       35.42    100.14 o
   6   3  13       43.45      238.97    152.88 o
   7   3  13      103.26      327.22    174.71 o
   0   4  13       96.48       91.53     59.35 o
   1   4  13       35.71      -25.74     30.36 o
   2   4  13      644.63      611.89     50.74 o
   3   4  13       11.45       15.79     39.03 o
   4   4  13       11.68       -8.76     63.40 o
   5   4  13       22.79     -104.41     89.68 o
   6   4  13        1.15      -79.80    133.02 o
   7   4  13       49.17      319.11    175.88 o
   1   5  13       35.31       42.02     34.93 o
   2   5  13      175.07       65.35     45.77 o
   3   5  13       26.02      -12.46     41.98 o
   4   5  13        6.12      -45.88     63.21 o
   5   5  13      699.02      640.39     65.66 o
   6   5  13        1.69       31.88    176.54 o
   7   5  13        7.86       34.15    154.13 o
   0   6  13     1524.16     1494.79    162.92 o
   1   6  13      207.06      174.59     39.47 o
   2   6  13      993.90      899.76     63.76 o
   3   6  13      235.14      250.97     53.22 o
   4   6  13        0.33       22.83     93.52 o
   5   6  13       99.77      -49.01     70.65 o
   6   6  13       27.61      108.10    145.40 o
   7   6  13        0.27       -7.08    149.77 o
   1   7  13        2.22       14.58     40.55 o
   2   7  13        0.87       58.51     44.41 o
   3   7  13      222.65      219.30     52.46 o
   4   7  13        0.97      -32.16     78.39 o
   5   7  13      167.43      -17.53     75.98 o
   6   7  13      130.74      262.13    154.45 o
   7   7  13        0.09      -50.47    162.81 o
   0   8  13       11.08       11.25     84.62 o
   1   8  13      468.32      367.27     56.80 o
   2   8  13      510.18      347.80     57.54 o
   3   8  13       22.55       29.17     52.35 o
   4   8  13       10.85       20.65     76.51 o
   5   8  13       99.32      258.85    105.52 o
   6   8  13       51.41      481.82    246.43 o
   1   9  13       17.13       84.73     50.90 o
   2   9  13      743.48      872.79     76.25 o
   3   9  13      581.74      670.45     88.50 o
   4   9  13        0.73      -49.63     79.68 o
   5   9  13       16.54      -50.15     96.49 o
   6   9  13        1.45      251.33    241.52 o
   0  10  13      331.28      257.69     81.78 o
   1  10  13        7.98       29.61     52.94 o
   2  10  13      687.07      595.15     71.72 o
   3  10  13        7.56      -20.12     52.64 o
   4  10  13       30.42      -46.69     84.91 o
   5  10  13        0.00      123.89     89.20 o
   6  10  13       29.92      516.15    279.53 o
   1  11  13       76.64       37.23     63.13 o
   2  11  13       13.40       -1.08     61.26 o
   3  11  13       44.14       46.81     59.19 o
   4  11  13        6.58       -5.51     88.58 o
   5  11  13       56.88       -6.40     92.70 o
   0  12  13      140.61      176.38     96.48 o
   1  12  13       18.44       25.65     62.83 o
   2  12  13      350.93      417.44     88.81 o
   3  12  13       31.72       56.33     56.58 o
   4  12  13       11.17      -19.65     93.83 o
   5  12  13       35.21       18.09     93.91 o
   1  13  13      111.90      141.90     66.25 o
   2  13  13       34.84      -87.66     61.47 o
   3  13  13        0.14     -110.84     55.42 o
   4  13  13        0.05        3.56     99.28 o
   5  13  13        0.01       84.50    131.79 o
   0  14  13        1.20       40.59    127.85 o
   1  14  13       15.86     -100.37     71.05 o
   2  14  13        9.69      -79.95     77.91 o
   3  14  13        0.54       11.61     56.05 o
   4  14  13       42.54       -1.69    107.19 o
   1  15  13        3.10       31.54     76.12 o
   2  15  13      133.06       43.49     73.74 o
   3  15  13       15.68      -10.63     54.46 o
   0  16  13      289.94      179.56    133.07 o
   1  16  13        8.37      -47.22     67.75 o
   2  16  13       87.57      106.96     81.44 o
   1  17  13       94.29      116.21     68.16 o
   0   0  14       23.72     -135.99     80.10 o
   1   0  14      210.06      188.19     78.09 o
   2   0  14       16.47       -1.17     95.66 o
   3   0  14      188.22      125.55     52.44 o
   4   0  14       88.31       27.25     57.04 o
   5   0  14       76.69       69.69    103.02 o
   6   0  14      162.35      -98.08    186.35 o
   7   0  14      217.15      223.13    252.56 o
   1   1  14      222.33      247.39     44.57 o
   2   1  14        0.09      -25.26     47.71 o
   3   1  14        5.93        3.43     35.55 o
   4   1  14      174.12      183.23     41.92 o
   5   1  14       38.59      -14.04    128.10 o
   6   1  14       53.86       59.21    174.71 o
   7   1  14        0.64      334.12    427.88 o
   0   2  14      549.17      564.08     64.42 o
   1   2  14      233.49      222.68     40.40 o
   2   2  14     1343.42     1406.52     70.93 o
   3   2  14       26.00       52.53     44.37 o
   4   2  14      111.78      102.84     40.46 o
   5   2  14      316.68      806.71    235.39 o
   6   2  14       32.89      152.83    164.90 o
   7   2  14        0.05      105.51    158.30 o
   1   3  14     1089.65     1035.39     60.08 o
   2   3  14       82.65       34.94     39.73 o
   3   3  14      546.10      584.28     51.94 o
   4   3  14      156.25      175.07     46.93 o
   5   3  14       38.95      202.29    188.80 o
   6   3  14        8.92     -128.44    148.96 o
   7   3  14       16.21      100.23    165.34 o
   0   4  14     1325.57     1430.47    101.67 o
   1   4  14       22.16       58.70     34.31 o
   2   4  14      986.52      918.65     58.87 o
   3   4  14      210.13      227.62     47.58 o
   4   4  14      227.76      189.83     56.78 o
   5   4  14       99.41      181.81    107.12 o
   6   4  14       13.23     -123.32    133.84 o
   7   4  14        9.59     -173.38    144.67 o
   1   5  14      322.37      359.39     34.84 o
   2   5  14      242.48      188.19     34.65 o
   3   5  14     1940.99     1945.57     88.21 o
   4   5  14      349.66      387.35     81.78 o
   5   5  14       44.53      -11.20     55.43 o
   6   5  14      125.72      104.21    181.45 o
   7   5  14       16.95     -145.11    138.43 o
   0   6  14     1551.33     1697.42    217.62 o
   1   6  14      381.85      252.43     52.00 o
   2   6  14      121.05       51.48     33.68 o
   3   6  14     1033.30     1028.20     75.67 o
   4   6  14       16.72       38.47     81.98 o
   5   6  14        0.80       27.09     82.38 o
   6   6  14      103.93     -143.83    135.98 o
   1   7  14       11.66       32.64     41.72 o
   2   7  14     2539.08     2437.15     98.52 o
   3   7  14      292.48      252.96     61.36 o
   4   7  14      279.11      170.18     87.49 o
   5   7  14        1.72       -5.90     94.15 o
   6   7  14       40.52      235.44    159.93 o
   0   8  14      118.91       98.02     77.38 o
   1   8  14      410.29      551.89     56.28 o
   2   8  14     1075.57     1112.30     86.46 o
   3   8  14        8.65      113.57     52.88 o
   4   8  14      133.08      216.88    131.18 o
   5   8  14        0.06      110.78    108.02 o
   6   8  14        0.92      230.49    236.62 o
   1   9  14      855.82      940.45     72.40 o
   2   9  14       75.21       92.55     51.60 o
   3   9  14      308.37      369.32     63.35 o
   4   9  14        3.51      -47.01     99.80 o
   5   9  14       17.31      -11.90    105.83 o
   6   9  14       10.23      -45.36    226.81 o
   0  10  14     1904.74     2005.59    254.04 o
   1  10  14      366.08      332.84     70.25 o
   2  10  14        9.93        0.30     61.45 o
   3  10  14        3.19       78.92     56.70 o
   4  10  14       12.18      -23.44     85.50 o
   5  10  14        1.36      -42.13    109.63 o
   6  10  14       26.67        6.13    234.17 o
   1  11  14       40.12       37.18     63.03 o
   2  11  14       38.03      115.59     69.14 o
   3  11  14      205.37      196.59     62.24 o
   4  11  14       96.98      210.17    100.90 o
   5  11  14        0.52     -108.26    108.79 o
   0  12  14       22.53       81.97    186.35 o
   1  12  14      633.55      607.48     89.55 o
   2  12  14       15.92      -56.50     73.67 o
   3  12  14       23.21        6.57     58.37 o
   4  12  14      106.96      186.00    185.44 o
   5  12  14       99.14       19.95    161.22 o
   1  13  14       37.01      125.29     66.97 o
   2  13  14       66.55      -32.17     75.86 o
   3  13  14        4.92      -32.77     56.52 o
   4  13  14       29.99      -43.52    278.92 o
   0  14  14        5.61     -182.92    108.63 o
   1  14  14       33.64      129.46     77.41 o
   2  14  14        0.07     -120.94     70.28 o
   3  14  14       48.08       91.35     59.88 o
   4  14  14        2.76     -144.71    197.39 o
   1  15  14        2.78      -53.60     72.79 o
   2  15  14       89.00      -31.71     77.17 o
   3  15  14       22.72      -23.37     80.36 o
   0  16  14      199.05       18.31    126.87 o
   1  16  14       62.98      107.29    126.83 o
   2  16  14        0.56       10.76     88.15 o
   1   1  15       47.84       -5.09     46.65 o
   2   1  15       69.15      -33.34     51.47 o
   3   1  15        0.06      -32.58     34.39 o
   4   1  15      130.68      108.82     41.86 o
   5   1  15       86.56      240.78    147.76 o
   6   1  15        0.60      170.27    222.52 o
   7   1  15       51.66      120.45    170.36 o
   0   2  15       57.67       59.55     54.32 o
   1   2  15       52.82        3.80     36.12 o
   2   2  15      189.77      119.24     47.59 o
   3   2  15       61.72       38.84     49.41 o
   4   2  15        1.36      -74.86     37.43 o
   5   2  15       14.24     -299.15    149.57 o
   6   2  15       16.82      -51.25    145.75 o
   7   2  15        3.59      273.72    195.55 o
   1   3  15        7.04        9.11     38.44 o
   2   3  15     1676.70     1799.31     85.54 o
   3   3  15      359.52      344.14     53.01 o
   4   3  15        9.22       39.29     56.89 o
   5   3  15       26.68        1.26     67.46 o
   6   3  15       49.15      -65.04    146.25 o
   7   3  15        5.75       99.73    173.78 o
   0   4  15      585.26      529.58     81.75 o
   1   4  15       71.84      110.88     38.66 o
   2   4  15        1.53      -72.94     36.47 o
   3   4  15      253.56      236.80     51.79 o
   4   4  15      168.89      152.31     83.71 o
   5   4  15        1.01       -9.31     57.77 o
   6   4  15        0.30       17.28    149.37 o
   1   5  15      260.39      299.41     49.18 o
   2   5  15       61.82       61.78     39.17 o
   3   5  15     1179.92     1035.19     66.91 o
   4   5  15       53.10       -8.58     55.29 o
   5   5  15        1.49      -25.10     65.12 o
   6   5  15       15.87     -191.26    177.77 o
   0   6  15     2894.04     3143.83    302.35 o
   1   6  15        2.25      -70.19     40.74 o
   2   6  15        0.39      -16.58     32.31 o
   3   6  15      265.91      249.28     58.66 o
   4   6  15       64.60      149.47     55.94 o
   5   6  15        9.40        2.55     76.68 o
   6   6  15        4.57     -175.54    206.58 o
   1   7  15       16.98       65.78     53.07 o
   2   7  15       73.11       60.53     46.73 o
   3   7  15      143.06      179.62     56.70 o
   4   7  15      338.97      166.68    103.47 o
   5   7  15        0.18      -27.85     80.38 o
   6   7  15        0.12      -91.14    141.28 o
   0   8  15      918.37      888.83    120.21 o
   1   8  15      432.03      435.01     53.14 o
   2   8  15       46.73       17.12     63.06 o
   3   8  15      192.32      144.20     57.13 o
   4   8  15      224.94      281.65    133.02 o
   5   8  15       20.82       59.48    103.13 o
   6   8  15        1.02      198.61    232.94 o
   1   9  15      227.67      224.61     59.01 o
   2   9  15      141.25      137.46     53.96 o
   3   9  15        3.52       -4.48     52.81 o
   4   9  15        1.02      -87.46    112.14 o
   5   9  15       32.67      242.54    224.97 o
   6   9  15       57.94      -34.33    228.04 o
   0  10  15     1303.85     1440.05    184.77 o
   1  10  15      179.26      187.31     58.96 o
   2  10  15       31.71       94.21     66.56 o
   3  10  15        0.01      101.58     58.77 o
   4  10  15       12.52       59.54    121.33 o
   5  10  15       81.04      143.11    128.73 o
   1  11  15       45.02      -14.19     62.39 o
   2  11  15       38.79      -59.93     69.87 o
   3  11  15       31.89       77.28     61.10 o
   4  11  15       53.58      219.86    142.57 o
   5  11  15       15.64       22.02    252.56 o
   0  12  15      310.59      200.87    198.61 o
   1  12  15       19.87      131.60     66.31 o
   2  12  15       11.41      -62.31     77.75 o
   3  12  15       33.23      -34.24     79.28 o
   4  12  15       38.90       34.34    136.13 o
   1  13  15      167.71      208.70     79.72 o
   2  13  15       13.63       -0.39     82.30 o
   3  13  15        0.21       56.59     67.10 o
   4  13  15       12.54      217.90    153.54 o
   0  14  15       20.18      -93.60    190.03 o
   1  14  15        6.36       77.25     72.49 o
   2  14  15       56.67       13.06     86.94 o
   3  14  15        2.06        4.01     77.17 o
   1  15  15        1.57       -9.18     79.26 o
   2  15  15       22.88     -135.10    142.17 o
   0  16  15      163.12      192.90    137.36 o
   1  16  15        7.91      -62.35     72.81 o
   0   0  16      837.06     1079.32    145.26 o
   1   0  16       56.76      153.41     86.46 o
   2   0  16      658.88      676.32    101.50 o
   3   0  16      274.05      340.62     57.34 o
   4   0  16      195.93      126.23     62.94 o
   5   0  16      571.19      713.54    264.82 o
   6   0  16        7.97      142.22    236.62 o
   1   1  16      465.67      499.60    141.79 o
   2   1  16        2.73      -48.35     58.98 o
   3   1  16      207.54      224.14     61.59 o
   4   1  16       12.96        1.73     46.43 o
   5   1  16        6.03     -224.29    112.14 o
   6   1  16       19.14       48.22    157.75 o
   0   2  16      281.30      261.42     63.77 o
   1   2  16        4.69       14.96     44.42 o
   2   2  16      404.11      414.24     78.72 o
   3   2  16      370.94      411.82     64.03 o
   4   2  16      258.15      156.21     57.18 o
   5   2  16       41.46       29.55     67.13 o
   6   2  16        6.00       58.48    156.83 o
   1   3  16      221.37      186.99     42.45 o
   2   3  16        0.31      -25.46     42.47 o
   3   3  16      335.59      359.45     55.59 o
   4   3  16      152.06       77.97     59.04 o
   5   3  16       68.63       41.89     67.86 o
   6   3  16       69.79      -84.17    150.29 o
   0   4  16     1204.06     1203.23    222.59 o
   1   4  16      475.56      543.77     47.73 o
   2   4  16      548.64      612.70     54.73 o
   3   4  16      354.99      512.53     77.86 o
   4   4  16        0.88       14.46     50.55 o
   5   4  16      103.94       79.90     63.90 o
   6   4  16       17.64     -223.13    185.13 o
   1   5  16     2206.49     2378.29     72.50 o
   2   5  16      446.61      372.22     49.30 o
   3   5  16       11.63      -16.02     53.12 o
   4   5  16        1.87      -39.24     47.97 o
   5   5  16       25.81       33.35     68.31 o
   6   5  16      116.28      -36.78    187.58 o
   0   6  16      363.56      161.43     76.80 o
   1   6  16      119.03      147.24     47.52 o
   2   6  16      183.31      177.26     45.18 o
   3   6  16       25.38      -28.90     53.18 o
   4   6  16      180.48      122.72     51.31 o
   5   6  16       39.32       22.92     91.80 o
   6   6  16       26.23       75.97    146.11 o
   1   7  16      379.98      347.66     63.91 o
   2   7  16      365.58      252.07     83.19 o
   3   7  16       48.96       21.79     53.57 o
   4   7  16       37.45       71.18     50.38 o
   5   7  16       39.00      124.10     83.62 o
   6   7  16        0.82      147.66    153.33 o
   0   8  16     2766.85     2628.27    177.67 o
   1   8  16      146.43       67.78     49.31 o
   2   8  16      191.70      158.43     74.19 o
   3   8  16      134.51      122.35     65.09 o
   4   8  16       34.99       93.57     71.76 o
   5   8  16       60.05       59.33     90.74 o
   1   9  16      936.91     1043.10     97.59 o
   2   9  16       27.46       52.81     56.15 o
   3   9  16        0.23       67.08     64.33 o
   4   9  16       56.68       80.72    129.34 o
   5   9  16       17.53      -37.46    111.78 o
   0  10  16      636.13      460.68    146.80 o
   1  10  16       13.63      -25.86     53.52 o
   2  10  16      272.48      309.53     72.72 o
   3  10  16       28.73      -23.36     63.19 o
   4  10  16       84.72      -75.21    119.48 o
   5  10  16       10.95     -109.43    109.93 o
   1  11  16      109.59      135.73     61.51 o
   2  11  16      102.53      166.80     89.39 o
   3  11  16       70.76      -23.95     88.23 o
   4  11  16        3.20      -31.20    121.24 o
   0  12  16       46.38       14.18    130.03 o
   1  12  16      283.90       88.77     67.72 o
   2  12  16        0.40       42.53     88.72 o
   3  12  16        2.88       37.88     81.09 o
   4  12  16        5.50     -106.11    131.86 o
   1  13  16       31.82       29.32     82.89 o
   2  13  16       54.03      103.57     90.93 o
   3  13  16       17.31       54.56     79.75 o
   0  14  16       23.56      202.12    137.93 o
   1  14  16        6.19       74.40     91.01 o
   2  14  16        0.05     -121.97    131.13 o
   3  14  16       47.56       28.08    127.59 o
   1  15  16       32.98      137.34     76.23 o
   2  15  16       12.40      -99.74     87.95 o
   1   1  17        8.39       25.30     71.19 o
   2   1  17       25.60       -7.44     64.55 o
   3   1  17       91.79      100.81     50.53 o
   4   1  17       72.57       27.59     55.92 o
   5   1  17      177.23      188.42     72.22 o
   6   1  17        2.44     -122.56    139.57 o
   0   2  17      505.04      510.14     73.14 o
   1   2  17      111.50       89.03     43.34 o
   2   2  17       51.32       51.37     53.91 o
   3   2  17       25.81       26.30     60.20 o
   4   2  17       10.38       -9.63     52.80 o
   5   2  17      143.84       67.04     82.84 o
   6   2  17        2.23       22.16    145.43 o
   1   3  17      243.07      237.52     50.40 o
   2   3  17       48.72       48.31     47.21 o
   3   3  17       16.75       81.03     52.04 o
   4   3  17      130.97      136.24     85.29 o
   5   3  17       12.16       -7.20     85.57 o
   6   3  17        1.80       26.88    185.74 o
   0   4  17      772.59      436.66    178.37 o
   1   4  17      759.18      718.62     50.22 o
   2   4  17       72.80        9.08     43.60 o
   3   4  17       18.57       -2.31     51.58 o
   4   4  17      149.82       73.74     57.21 o
   5   4  17        4.28       89.32     67.82 o
   6   4  17       24.95      307.73    234.17 o
   1   5  17     1126.53     1143.40     55.21 o
   2   5  17        3.21       24.67     40.65 o
   3   5  17       30.69       46.71     56.23 o
   4   5  17      112.93      181.50     58.36 o
   5   5  17       18.62       13.61     67.71 o
   6   5  17       18.01        3.68    181.45 o
   0   6  17      538.21      658.22    121.04 o
   1   6  17      315.81      404.33     61.62 o
   2   6  17       42.71       91.60     51.40 o
   3   6  17       48.07      148.41     59.30 o
   4   6  17        0.30      -33.67     50.63 o
   5   6  17      121.24      116.27     91.41 o
   6   6  17        1.14     -268.50    155.70 o
   1   7  17      250.19      306.99     63.67 o
   2   7  17      255.82      275.64     77.07 o
   3   7  17        1.96      -48.55     51.65 o
   4   7  17        0.54       40.80     51.71 o
   5   7  17        7.91      -14.70     88.88 o
   0   8  17      512.99      463.30    108.30 o
   1   8  17       50.23      111.94     65.18 o
   2   8  17      213.42      277.47     89.16 o
   3   8  17      117.78       59.27     77.24 o
   4   8  17       24.86       59.04     52.34 o
   5   8  17        4.77      -49.14    173.99 o
   1   9  17      197.96      190.32     68.29 o
   2   9  17      310.83      345.18     95.87 o
   3   9  17       69.88      -46.10     75.24 o
   4   9  17       39.37     -160.46    115.54 o
   5   9  17       10.89        3.17    113.03 o
   0  10  17      288.87      121.44    106.35 o
   1  10  17      238.57      246.46     70.30 o
   2  10  17      113.47      173.47     87.49 o
   3  10  17        2.70       84.79     80.97 o
   4  10  17        0.83       86.84    129.93 o
   5  10  17        7.72      344.21    347.57 o
   1  11  17       51.70       65.38     66.09 o
   2  11  17      255.35      128.92     90.12 o
   3  11  17      186.49      137.99     91.16 o
   4  11  17        9.95      -18.55    132.22 o
   0  12  17       94.08      180.68    133.70 o
   1  12  17       13.02       36.54     73.03 o
   2  12  17       99.50       44.75     89.55 o
   3  12  17        5.14       31.67     80.11 o
   4  12  17       11.83     -122.38    372.71 o
   1  13  17        0.71       65.38     73.62 o
   2  13  17        1.02     -159.84     79.92 o
   3  13  17      104.29      142.86    124.99 o
   0  14  17      248.66      100.51    146.25 o
   1  14  17       12.29        6.97     74.50 o
   2  14  17       22.50        2.58     91.86 o
   0   0  18      800.10      671.71    140.37 o
   1   0  18        9.98       -3.62     94.07 o
   2   0  18      558.64      644.82    141.24 o
   3   0  18      898.54      939.12    202.29 o
   4   0  18       78.41      114.55     93.52 o
   5   0  18       61.47      238.21    120.15 o
   6   0  18        3.81       -1.23    219.46 o
   1   1  18      718.16      848.72     97.42 o
   2   1  18        2.83      -98.66     64.38 o
   3   1  18      133.56      182.93    110.14 o
   4   1  18       36.65       35.79     57.63 o
   5   1  18        4.13      -29.39    101.22 o
   6   1  18       18.28      -23.91    157.78 o
   0   2  18      695.46      716.45     82.33 o
   1   2  18        1.77       44.82     60.69 o
   2   2  18       74.24        3.67     65.37 o
   3   2  18       14.58       14.47     99.51 o
   4   2  18       49.40      -11.98     81.22 o
   5   2  18      240.41      217.80     71.04 o
   6   2  18       15.85      -65.67    157.52 o
   1   3  18      374.55      456.85     97.78 o
   2   3  18       11.72       44.53     51.88 o
   3   3  18       14.09       38.17     64.55 o
   4   3  18       18.61       18.60     63.56 o
   5   3  18       37.27      -13.55     64.17 o
   6   3  18       49.72      194.28    165.97 o
   0   4  18      415.39      239.36    144.58 o
   1   4  18     1677.78     1659.94     75.58 o
   2   4  18       55.35      114.77     53.49 o
   3   4  18      135.73      154.91     77.48 o
   4   4  18      219.93      207.54     64.16 o
   5   4  18        2.49     -102.87     64.81 o
   6   4  18        3.14      -22.07    212.10 o
   1   5  18      130.38      185.09     38.02 o
   2   5  18      240.92      200.34     62.96 o
   3   5  18      239.69      201.13    115.18 o
   4   5  18      273.33      251.47     63.14 o
   5   5  18       69.84       24.14    113.41 o
   0   6  18      312.88      480.81     88.45 o
   1   6  18      479.14      472.99     66.24 o
   2   6  18      404.81      391.63     70.44 o
   3   6  18        8.54       27.02     69.55 o
   4   6  18       16.36      -20.02     67.72 o
   5   6  18       23.26      -60.38     86.04 o
   1   7  18        0.46      -21.70     60.28 o
   2   7  18      179.42      181.80     87.84 o
   3   7  18       77.36      150.29     78.39 o
   4   7  18        6.02      -80.54     52.68 o
   5   7  18        6.75      102.89     97.98 o
   0   8  18       94.40       74.65     97.42 o
   1   8  18       59.85       84.78     95.43 o
   2   8  18       38.81       92.40     84.53 o
   3   8  18        0.36       40.42     89.49 o
   4   8  18       45.90      -13.07     71.49 o
   5   8  18       29.62       52.01    117.96 o
   1   9  18        0.59       61.97     64.58 o
   2   9  18      421.61      272.79     93.62 o
   3   9  18      469.59      523.14    113.01 o
   4   9  18       17.93       77.14     56.14 o
   0  10  18      245.23      132.61    110.63 o
   1  10  18        7.17       60.06     66.48 o
   2  10  18        0.38      104.06     87.09 o
   3  10  18       20.92       -1.05     90.80 o
   4  10  18       22.50        7.87    129.60 o
   1  11  18      300.18      337.88    102.93 o
   2  11  18       74.32      212.38     98.55 o
   3  11  18        0.03      -82.17     85.04 o
   4  11  18       41.83      144.91    143.91 o
   0  12  18        1.25      -35.83    104.11 o
   1  12  18        0.38       19.52     72.27 o
   2  12  18       15.55      169.74     95.52 o
   3  12  18       75.92       22.39     97.52 o
   1  13  18       87.17      107.85     73.07 o
   2  13  18       14.28      159.36    143.34 o
   0  14  18        0.10      104.48    122.16 o
   1  14  18        2.38     -123.67     66.22 o
   1   1  19       27.90      131.11     87.01 o
   2   1  19        0.01       29.68     77.97 o
   3   1  19      197.42      158.25    112.21 o
   4   1  19       25.42       39.91     93.43 o
   5   1  19       16.57        2.10     59.62 o
   0   2  19        0.01      -53.14    131.87 o
   1   2  19       50.85       40.63     82.11 o
   2   2  19       47.81       23.15     79.97 o
   3   2  19      189.18      289.44    122.56 o
   4   2  19        1.05       90.97     81.59 o
   5   2  19       13.76      -98.52    117.43 o
   1   3  19      103.73       78.68     65.34 o
   2   3  19        3.83      -75.61     49.10 o
   3   3  19       43.53      -28.62     90.05 o
   4   3  19       11.89       44.16     65.89 o
   5   3  19        4.90      100.15     74.42 o
   0   4  19        0.48      -12.68     75.76 o
   1   4  19     1230.62     1158.98     79.72 o
   2   4  19      194.85      184.19     67.02 o
   3   4  19        5.11        2.33     74.68 o
   4   4  19       39.96     -116.27     60.91 o
   5   4  19       41.97       26.42     95.43 o
   1   5  19      469.70      511.29     60.57 o
   2   5  19      119.55       95.62     68.55 o
   3   5  19        5.04       84.15     80.82 o
   4   5  19       60.35      179.65     68.72 o
   5   5  19        6.51      -41.21     97.72 o
   0   6  19       51.02       70.46     88.33 o
   1   6  19       42.59       -5.39     55.96 o
   2   6  19      112.16       61.29     65.24 o
   3   6  19      198.34      112.39     77.61 o
   4   6  19       55.44        1.29     57.35 o
   5   6  19        1.27       16.33    182.43 o
   1   7  19       51.57       17.15     59.47 o
   2   7  19       92.38      -57.08     78.76 o
   3   7  19        4.91       56.54     91.80 o
   4   7  19        3.48      -28.82     60.26 o
   5   7  19        0.00       22.35    117.94 o
   0   8  19     1054.91      791.15    201.21 o
   1   8  19       31.05       57.94     67.96 o
   2   8  19      240.29      174.06     91.69 o
   3   8  19       29.01      -77.63     85.83 o
   4   8  19       19.41       44.58     64.41 o
   1   9  19      357.18      481.62    114.68 o
   2   9  19      294.10      414.74    104.52 o
   3   9  19       20.26       39.04     92.08 o
   4   9  19       13.35       20.07     59.30 o
   0  10  19       10.13     -156.49     95.35 o
   1  10  19       32.64       86.14     74.99 o
   2  10  19       21.25       97.80    102.01 o
   3  10  19      289.38      306.76    106.64 o
   4  10  19        0.62      -46.68     73.54 o
   1  11  19        0.20       78.65     77.14 o
   2  11  19      137.16      150.70     98.33 o
   3  11  19        5.18        1.86     92.85 o
   0  12  19      176.28       -7.89    110.67 o
   1  12  19        0.69       -0.77     74.00 o
   2  12  19        4.88      -25.05     91.85 o
   1  13  19       27.36      -40.99     73.15 o
   0   0  20      307.34      552.93    203.52 o
   1   0  20      451.34      124.80    121.28 o
   2   0  20       96.73       72.36    192.48 o
   3   0  20        4.85      148.35    158.15 o
   4   0  20       84.14      187.58    143.44 o
   5   0  20       16.06      -10.34     65.64 o
   1   1  20      353.36      404.43     95.49 o
   2   1  20      123.65       -4.65    102.11 o
   3   1  20       37.39       40.59    112.21 o
   4   1  20        6.41      -40.24     85.30 o
   5   1  20        0.12       -1.61     52.46 o
   0   2  20        9.50     -102.65    107.49 o
   1   2  20       83.01       55.73     86.28 o
   2   2  20      248.79      182.40     86.76 o
   3   2  20      267.77      257.96    123.08 o
   4   2  20       25.60       26.12     93.54 o
   5   2  20       37.53      131.64    101.53 o
   1   3  20      622.76      722.84     68.62 o
   2   3  20       60.35       98.25    111.13 o
   3   3  20       51.70      111.29     95.10 o
   4   3  20        0.19      -68.82     80.12 o
   5   3  20       68.30       35.99    123.83 o
   0   4  20       29.84      -22.19     80.98 o
   1   4  20      132.84      246.23     59.90 o
   2   4  20      452.10      356.52     64.24 o
   3   4  20       20.46      132.49     80.91 o
   4   4  20       40.75      160.41     87.51 o
   5   4  20       70.92       30.32    101.61 o
   1   5  20        6.39        6.63     49.67 o
   2   5  20        0.01       74.91     65.01 o
   3   5  20      255.92      427.36     89.98 o
   4   5  20       34.12       36.22     72.86 o
   5   5  20       33.70      140.30    134.25 o
   0   6  20      224.38      145.95     96.80 o
   1   6  20       36.63      -17.44     59.77 o
   2   6  20       16.50     -103.30     78.48 o
   3   6  20        0.32       59.62    123.28 o
   4   6  20       16.74       84.90     87.86 o
   1   7  20      173.00       58.24     61.87 o
   2   7  20       64.67      135.95     88.68 o
   3   7  20       10.94       48.46     97.43 o
   4   7  20        4.22      139.11    103.59 o
   0   8  20      249.24       31.81     97.79 o
   1   8  20       87.62       -1.79     62.24 o
   2   8  20       24.40       97.19     89.56 o
   3   8  20        1.21      -32.95     91.97 o
   4   8  20       39.06       36.97     84.94 o
   1   9  20       25.62       -3.24     79.35 o
   2   9  20        5.15       22.57     89.07 o
   3   9  20       11.10       80.86     97.04 o
   0  10  20      401.55      365.62    120.99 o
   1  10  20       16.53      -55.90    131.26 o
   2  10  20       95.40      162.24     98.73 o
   3  10  20       22.35       48.53     98.59 o
   1  11  20      102.19       67.39     76.36 o
   2  11  20       38.98     -112.89     88.32 o
   0  12  20       19.18       51.92    114.61 o
   1  12  20        0.41      -94.95     73.60 o
   1   1  21      179.91      167.76     93.80 o
   2   1  21       15.94      -18.56     97.59 o
   3   1  21        0.03       42.38    118.83 o
   4   1  21        1.28      -58.42     90.72 o
   5   1  21       16.56       23.66     75.19 o
   0   2  21        1.75       79.04    121.74 o
   1   2  21      241.52      367.61    100.91 o
   2   2  21       14.09      119.48    107.49 o
   3   2  21       19.52     -211.45    109.46 o
   4   2  21        2.21      -94.11     88.58 o
   5   2  21        8.62      157.54     68.43 o
   1   3  21      492.77      449.51    103.73 o
   2   3  21        4.66       92.87    101.57 o
   3   3  21      238.62      191.23    171.35 o
   4   3  21        0.36      -21.74     84.83 o
   0   4  21       40.90      120.62     81.56 o
   1   4  21      198.45      268.23     78.84 o
   2   4  21        0.26      -48.27     68.76 o
   3   4  21      131.22      249.59    101.38 o
   4   4  21       95.92       94.50     88.08 o
   1   5  21       82.69       71.18     61.48 o
   2   5  21       13.79      130.10     87.70 o
   3   5  21      113.44      209.88    158.12 o
   4   5  21        8.02       63.98    138.54 o
   0   6  21        1.59     -114.26     84.36 o
   1   6  21       87.18       66.70     76.85 o
   2   6  21       13.59      -10.39     84.40 o
   3   6  21       14.14      -60.12     95.20 o
   4   6  21       13.16       -0.79     92.95 o
   1   7  21        1.07       -1.39     67.89 o
   2   7  21        0.02      144.27     87.58 o
   3   7  21        7.24      -10.07     96.51 o
   4   7  21        3.79      -18.15     83.42 o
   0   8  21       90.60      193.80    101.38 o
   1   8  21        0.06       43.24     77.51 o
   2   8  21       20.79      192.08     97.24 o
   3   8  21        0.29       50.96     98.69 o
   1   9  21       78.76      -14.51     79.50 o
   2   9  21       86.85       -4.74    113.25 o
   3   9  21       33.84      130.82    104.89 o
   0  10  21      152.50      243.78    119.72 o
   1  10  21        0.91        3.87     81.00 o
   2  10  21       10.85      -28.40    117.68 o
   1  11  21       48.38       44.86    109.04 o
   0   0  22       82.10      185.13    192.48 o
   1   0  22      135.98      371.57    147.65 o
   2   0  22      109.01      105.44    187.58 o
   3   0  22       19.93     -266.04    158.15 o
   4   0  22       34.82       -4.90    140.99 o
   1   1  22      153.94      134.64     94.71 o
   2   1  22        7.16      297.02    397.84 o
   3   1  22        1.86      -71.37    203.52 o
   4   1  22       88.66      192.55    102.75 o
   0   2  22      303.46      212.59    297.31 o
   1   2  22       97.82       27.35     91.22 o
   2   2  22        1.12      -48.01    117.06 o
   3   2  22      299.44      262.09    136.31 o
   4   2  22       14.55      158.21     99.20 o
   1   3  22      222.11      230.40    130.75 o
   2   3  22        0.65      -51.31    102.28 o
   3   3  22      873.82      997.50    138.48 o
   4   3  22       17.68       22.44     92.67 o
   0   4  22      583.45      544.54    155.30 o
   1   4  22      105.61       35.84     73.45 o
   2   4  22       28.26       38.75     85.83 o
   3   4  22       20.86     -147.42    121.37 o
   4   4  22      114.06       58.89    121.99 o
   1   5  22       65.44       93.10     76.82 o
   2   5  22       16.85       -0.67    164.73 o
   3   5  22        9.25       -3.23    100.78 o
   4   5  22       16.70       62.25    108.10 o
   0   6  22      165.43      237.18    152.57 o
   1   6  22       36.04      126.49    121.81 o
   2   6  22       17.07       67.84     90.26 o
   3   6  22      117.46      292.87    141.85 o
   1   7  22        8.31      -31.47     87.22 o
   2   7  22       52.81      -28.56     88.61 o
   3   7  22        0.02      -28.39    102.10 o
   0   8  22        5.96      107.30    103.39 o
   1   8  22       70.14      -51.73     91.91 o
   2   8  22        5.28       86.73    110.07 o
   3   8  22        5.21      150.95    111.26 o
   1   9  22       60.10      132.41    208.46 o
   2   9  22       49.74       73.40    119.45 o
   0  10  22        7.95      -25.39    142.55 o
   1  10  22       14.50      154.12    101.57 o
   1   1  23       42.52      134.37     95.40 o
   2   1  23        4.35       16.65    133.47 o
   3   1  23       10.15     -180.80    113.29 o
   4   1  23        0.97      -75.84     97.31 o
   0   2  23       14.43      372.01    154.66 o
   1   2  23       37.57      139.88     95.31 o
   2   2  23        1.53      -67.61    126.56 o
   3   2  23        0.07       78.13    131.36 o
   1   3  23        0.74       -1.92    108.68 o
   2   3  23        4.04      -23.46    128.16 o
   3   3  23      176.94       76.60    126.43 o
   0   4  23       57.24      257.60    168.58 o
   1   4  23        6.47       -4.56     95.96 o
   2   4  23       18.51     -142.24    124.51 o
   3   4  23        1.46      154.96    131.23 o
   1   5  23       43.09      -63.91    111.23 o
   2   5  23       10.21      148.38    140.31 o
   3   5  23        3.13      -89.76    128.74 o
   0   6  23       41.57       53.29    140.43 o
   1   6  23        7.43     -202.97    101.48 o
   2   6  23        1.13      -88.02    169.19 o
   3   6  23        0.73      168.36    111.58 o
   1   7  23        7.58      186.34    117.61 o
   2   7  23       17.92      -12.18    103.17 o
   0   8  23       16.73       74.93    282.59 o
   1   8  23        9.83      274.20    128.67 o
   0   0  24       32.23       44.14    196.16 o
   1   0  24       62.30       -1.57    140.71 o
   2   0  24        5.65       -8.58    193.71 o
   3   0  24       40.53      470.79    224.36 o
   1   1  24        0.87       87.89    113.89 o
   2   1  24       86.07     -142.57    128.37 o
   3   1  24      223.59      -11.08    128.74 o
   0   2  24       35.19       48.60    139.64 o
   1   2  24       21.21       40.33     99.97 o
   2   2  24       91.59       27.21    296.08 o
   3   2  24        1.11       94.75    134.70 o
   1   3  24      443.15      464.08    136.34 o
   2   3  24        3.20      -40.75    129.50 o
   3   3  24        0.89      -43.36    128.68 o
   0   4  24        1.21       52.23    213.94 o
   1   4  24      129.26      245.01    122.42 o
   2   4  24      118.70     -162.05    134.79 o
   1   5  24       35.97      208.61    123.53 o
   2   5  24       20.29       36.84    142.05 o
   0   6  24       14.52       22.34    137.67 o
   1   6  24        8.88       63.30    115.46 o
   1   7  24        8.30     -176.12    149.50 o
   1   1  25        0.62      230.17    127.17 o
   2   1  25        0.02      262.25    159.94 o
   0   2  25        0.47      292.03    156.07 o
   1   2  25       61.06       71.69    122.71 o
   2   2  25       24.73      -93.71    135.58 o
   1   3  25       20.38       32.36    123.48 o
   0   4  25        5.23      -40.53    140.37 o
   1   4  25        2.19      165.49    122.02 o
 
